# Supplementary material for: RNA-seq profiling reveals differentially expressed genes as potential markers for vital reaction in skin contusion: a pilot study
Source: Forensic Sci Res. 2017 Jul 18;3(2):153–60. doi: 10.1080/20961790.2017.1349639 (PMC6197083; doi:10.1080/20961790.2017.1349639)
Supplement: supp_mat_TFSR_1349639.zip [file TFSR_A_1349639_SM2505.zip]

Archive with 9 entries (8 files):
- supp_mat_TFSR_1349639/
- supp_mat_TFSR_1349639/Supplementary Material 1.xls
- supp_mat_TFSR_1349639/Supplementary Material 2.xls
- supp_mat_TFSR_1349639/Supplementary Material 3.jpg
- supp_mat_TFSR_1349639/Supplementary Material 4.jpg
- supp_mat_TFSR_1349639/Supplementary Material 5.jpg
- supp_mat_TFSR_1349639/Supplementary Material 6.jpg
- supp_mat_TFSR_1349639/Supplementary Material 7.jpg
- supp_mat_TFSR_1349639/Supplementary Material 8.jpg
