# Supplementary material for: RNA-seq profiling reveals differentially expressed genes as potential markers for vital reaction in skin contusion: a pilot study
Source: Forensic Sci Res. 2017 Jul 18;3(2):153–60. doi: 10.1080/20961790.2017.1349639 (PMC6197083; doi:10.1080/20961790.2017.1349639)
Supplement: supp_mat_TFSR_1349639.zip [file TFSR_A_1349639_SM2505.zip › supp_mat_TFSR_1349639/Supplementary Material 1.xls]

## Sheet: Supplementary Material 1
RT-qPCR conditions			Thermal cycler parameters				Primers
Components	Volume（μL）		Temperature	Time	Cycles		Gene	Primer	Sequence (5´-3´)
RNase-free H2O	3		94℃(Pre degeneration)	30s	Stage1 1Cycle		Mus musculus (house mouse)
2×Realtime PCR Mix	5		95℃（denature）	5s	Stage2 40Cycles		GAPDH	Foward	AATGGTGAAGGTCGGTGTGAAC
Forward primer（10μM）	0.5		61℃ （Primer annealing）	30s				Reverse	GCCTTGACTGTGCCGTTGAA
Reverse primer（10μM）	0.5		72℃ （extension）	30s			Fosb	Foward	GCCTTCAACCAGCACAACCA
cDNA	1		95℃	15s	Melting Curve 1Cycle			Reverse	ATCTCCGACTCCAGCTCTGC
			55℃	15s			Atf3	Foward	TGCCTCAGAAGTCAGTGCGA
			95℃	15s				Reverse	TGGCGAATCTCAGCTCTTCCT
							Il6	Foward	AGAGACTTCCATCCAGTTGCCT
								Reverse	GGTCTGTTGGGAGTGGTATCCT
							Cxcl1	Foward	TGGCTGGGATTCACCTCAAGA
								Reverse	TGTGGCTATGACTTCGGTTTGG
							Zfp36	Foward	CCTACTTCGCCTACTGCAACTC
								Reverse	TGGAGGTAGAACTTGTGGCAGA
							Jun	Foward	AGGAGCGGATCAAGGCAGAG
								Reverse	CCTGTTCCCTGAGCATGTTGG
							Rasd1	Foward	GCCCAAGCGACTCTGAACTG
								Reverse	CGGTGGAAGTCCTCGATGGTA
							Fos	Foward	ATCTGTCCGTCTCTAGTGCCAA
								Reverse	GTCTTCACCATTCCCGCTCTG
							Apold1	Foward	TTCATCGTCTTCTTCGGCTCAC
								Reverse	TCCAGGCTCTCTGACAGTTTCT
							Sfrp2	Foward	ACCAAGAATGAGGACGACAACG
								Reverse	TTTGAGCCACAGCACGGATTT
							Fcna	Foward	CAGCAAAGGAGAGCCAGGAAC
								Reverse	GCAGTCAGGAAGATGGATGGTG
							Homo sapiens (human)
							GAPDH	Foward	ACAACTTTGGTATCGTGGAAGG
								Reverse	GCCATCACGCCACAGTTTC
							Cxcl1	Foward	GCCCAAACCGAAGTCATAGCC
								Reverse	ATCCGCCAGCCTCTATCACA
							Jun	Foward	TCCAAGTGCCGAAAAAGGAAG
								Reverse	CGAGTTCTGAGCTTTCAAGGT
							Fos	Foward	CCGGGGATAGCCTCTCTTACT
								Reverse	CCAGGTCCGTGCAGAAGTC
							Sfrp2	Foward	ACGGCATCGAATACCAGAACA
								Reverse	CTCGTCTAGGTCATCGAGGCA
							Il6	Foward	ACTCACCTCTTCAGAACGAATTG
								Reverse	CCATCTTTGGAAGGTTCAGGTTG
