# Supplementary material for: RNA-seq profiling reveals differentially expressed genes as potential markers for vital reaction in skin contusion: a pilot study
Source: Forensic Sci Res. 2017 Jul 18;3(2):153–60. doi: 10.1080/20961790.2017.1349639 (PMC6197083; doi:10.1080/20961790.2017.1349639)
Supplement: supp_mat_TFSR_1349639.zip [file TFSR_A_1349639_SM2505.zip › supp_mat_TFSR_1349639/Supplementary Material 2.xls]

## Sheet: Supplementary Material 2
								Injury vs. Ctrl
Gene_ID	Symbol	Ctrl1	Ctrl2	Injury1	Injury2	Mean value of ctrl1 & ctrl2	Mean value of injury1 & injury2	log2 Fold Change	P-value	FDR
ENSMUSG00000028494	Plin2	11.1702	11.1772	12.127	12.3727	11.1737	12.2499	1.07617	0.0107243	0.212454
ENSMUSG00000060560	Ces4a	10.1228	10.084	11.5322	11.9558	10.1034	11.744	1.64062	1.81e-05	0.00163152
ENSMUSG00000004105	Angptl2	10.6007	10.9623	9.594	9.85901	10.7815	9.7265	-1.05501	0.00211952	0.0637085
ENSMUSG00000060730	Gm10086	4.38298	3.7257	5.42012	5.29187	4.05434	5.356	1.30166	0.0203558	0.32021
ENSMUSG00000026166	Ccl20	3.28398	3.31736	5.45982	3.63837	3.30067	4.5491	1.24843	0.0102638	0.206671
ENSMUSG00000033220	Rac2	7.63554	8.31728	6.86905	6.66574	7.97641	6.76739	-1.20901	0.000549225	0.0231017
ENSMUSG00000055937	Krt28	5.19991	5.07092	6.36185	6.38738	5.13541	6.37462	1.2392	0.00658741	0.150772
ENSMUSG00000066441	Rdh11	10.13	9.76642	11.1799	11.6712	9.94821	11.4256	1.47735	6.45e-05	0.00432451
ENSMUSG00000054672	5830411N06Rik	5.78218	5.59359	4.41354	4.23382	5.68789	4.32368	-1.3642	0.010359	0.208277
ENSMUSG00000008932	Slc1a7	4.4369	4.30393	2.80196	2.60645	4.37042	2.70421	-1.66621	0.0154931	0.268365
ENSMUSG00000018171	Vmp1	9.81453	9.78387	10.7262	10.9474	9.7992	10.8368	1.03761	0.00283989	0.078856
ENSMUSG00000054293	A630033H20Rik	5.84336	6.35254	4.89116	4.97912	6.09795	4.93514	-1.16281	0.014357	0.257336
ENSMUSG00000037419	Endod1	9.62719	9.40798	10.4037	10.7568	9.51759	10.5803	1.0627	0.00182284	0.0571796
ENSMUSG00000058163	Gm5431	5.13615	5.7328	3.0301	3.63837	5.43447	3.33424	-2.10024	0.000364287	0.0168207
ENSMUSG00000083246	Gm11839	3.02702	3.05966	0	0	3.04334	0	-3.04334	0.00276941	0.0776992
ENSMUSG00000055095	Spink6	5.67408	5.68787	7.18555	6.55295	5.68098	6.86925	1.18827	0.00282603	0.0787941
ENSMUSG00000020108	Ddit4	9.08666	8.57339	10.4538	9.8431	8.83003	10.1484	1.3184	5.92e-05	0.00409324
ENSMUSG00000071656	Lrrn4cl	8.8977	8.98903	7.38434	7.11302	8.94337	7.24868	-1.69468	8.34e-07	0.000140544
ENSMUSG00000046341	Gm11223	3.02702	3.19426	5.00289	3.63837	3.11064	4.32063	1.21	0.02816	0.394825
ENSMUSG00000004609	Cd33	7.55249	7.99186	5.95265	6.43059	7.77218	6.19162	-1.58056	2.49e-05	0.00210874
ENSMUSG00000055485	Soga1	8.17708	8.417	7.13739	7.37874	8.29704	7.25806	-1.03898	0.00259881	0.0740687
ENSMUSG00000026837	Col5a1	12.3396	12.8456	10.5233	11.1484	12.5926	10.8359	-1.75677	7.51e-05	0.00492786
ENSMUSG00000028967	Errfi1	10.4531	9.9957	11.7465	12.2571	10.2244	12.0018	1.77741	9.39e-06	0.000984762
ENSMUSG00000042569	Dhrs7b	8.14909	7.91109	8.97043	9.13488	8.03009	9.05265	1.02256	0.00210269	0.0634635
ENSMUSG00000074794	Arrdc3	10.2135	10.1804	11.1416	11.3768	10.1969	11.2592	1.06226	0.00344566	0.0912593
ENSMUSG00000082280	Gm5847	0	2.09127	3.22704	2.88021	1.04563	3.05362	2.00799	0.0430314	0.511875
ENSMUSG00000105174	Gm43353	2.71415	2.9112	0	0	2.81268	0	-2.81268	0.00689158	0.156144
ENSMUSG00000056749	Nfil3	6.9744	7.00212	8.63974	8.4603	6.98826	8.55002	1.56176	5.79e-06	0.0007001
ENSMUSG00000001555	Fkbp10	9.21373	9.75421	7.73924	8.11444	9.48397	7.92684	-1.55713	2.32e-06	0.000351651
ENSMUSG00000091557	Gm8584	2.06292	1.3954	4.0472	2.60645	1.72916	3.32682	1.59766	0.022092	0.336904
ENSMUSG00000104347	Gm37689	0	1.3954	2.80196	2.88021	0.6977	2.84108	2.14338	0.0240975	0.355231
ENSMUSG00000001473	Tubb6	9.02198	9.35687	7.83294	8.32373	9.18943	8.07833	-1.11109	0.000811675	0.0308666
ENSMUSG00000052373	Mpp3	5.58136	6.13548	4.3303	4.72521	5.85842	4.52775	-1.33066	0.00853268	0.183459
ENSMUSG00000026327	Serpinb11	6.01271	5.97644	7.33181	7.2399	5.99458	7.28585	1.29128	0.00092613	0.0341591
ENSMUSG00000097451	Rian	11.3324	11.4533	9.48757	9.98391	11.3928	9.73574	-1.65709	7.13e-06	0.000817798
ENSMUSG00000024981	Acsl5	11.6039	11.4579	12.721	12.7448	11.5309	12.7329	1.20198	0.00947052	0.196307
ENSMUSG00000106391	Gm42690	2.52794	3.7257	0	1.82579	3.12682	0.912897	-2.21392	0.0197081	0.316292
ENSMUSG00000058354	Krt6a	8.68301	8.91298	10.3132	9.99655	8.79799	10.1549	1.35686	3.93e-05	0.00294318
ENSMUSG00000020609	Apob	1.37248	0	2.53085	3.48286	0.686242	3.00685	2.32061	0.00947826	0.196307
ENSMUSG00000097561	4632411P08Rik	2.06292	1.78489	3.69463	3.11021	1.92391	3.40242	1.47851	0.0491367	0.555954
ENSMUSG00000040247	Tbc1d10c	6.38606	6.15211	4.89116	4.97912	6.26908	4.93514	-1.33394	0.00483499	0.118081
ENSMUSG00000052291	5330438D12Rik	5.80287	5.23606	3.93897	4.72521	5.51947	4.33209	-1.18737	0.0280943	0.39411
ENSMUSG00000049265	Kcnk3	4.92597	4.96192	3.40029	2.88021	4.94395	3.14025	-1.8037	0.00471037	0.115983
ENSMUSG00000087614	Gm12514	1.75862	0.860214	3.22704	3.30853	1.30942	3.26778	1.95837	0.0199271	0.318479
ENSMUSG00000051969	Tlr11	5.78218	6.93641	3.93897	4.91971	6.3593	4.42934	-1.92996	4.84e-05	0.00348624
ENSMUSG00000029211	Gabra4	4.14455	3.97044	5.45982	6.53326	4.0575	5.99654	1.93905	7.62e-05	0.00498417
ENSMUSG00000031906	Smpd3	9.10551	8.95151	7.00945	7.2399	9.02851	7.12467	-1.90384	2.97e-08	7.93e-06
ENSMUSG00000044786	Zfp36	9.92242	9.43712	13.9226	13.5409	9.67977	13.7317	4.05197	5.1e-12	3.82e-09
ENSMUSG00000103115	Gm37584	3.50202	3.05966	1.7611	0	3.28084	0.880548	-2.40029	0.0159089	0.272937
ENSMUSG00000030310	Slc6a1	2.06292	3.19426	4.24197	3.90666	2.62859	4.07431	1.44572	0.0442606	0.521344
ENSMUSG00000026478	Lamc1	11.4485	11.8556	10.2607	10.6806	11.652	10.4707	-1.18136	0.00188529	0.0587645
ENSMUSG00000020553	Pctp	8.41397	8.08577	9.36222	10.0972	8.24987	9.72971	1.47983	5.88e-06	0.000705098
ENSMUSG00000086962	Gm12248	2.87905	2.34384	3.69463	4.41685	2.61145	4.05574	1.4443	0.0329506	0.437643
ENSMUSG00000036908	Unc93b1	9.21951	9.82205	7.79464	8.19182	9.52078	7.99323	-1.52755	3.23e-06	0.000440973
ENSMUSG00000027254	Map1a	7.57671	8.03735	6.50157	6.61045	7.80703	6.55601	-1.25102	0.000537186	0.022773
ENSMUSG00000054162	Spock3	4.48888	4.04359	0	1.18429	4.26624	0.592143	-3.67409	2.37e-05	0.00201414
ENSMUSG00000042797	Aqp11	5.67408	5.59359	3.82197	3.63837	5.63383	3.73017	-1.90366	0.000739709	0.028703
ENSMUSG00000105345	BC030343	5.26098	5.59359	2.53085	2.26829	5.42728	2.39957	-3.02771	3.31e-06	0.000448518
ENSMUSG00000107603	RP23-56M2.7	5.50768	5.6415	2.53085	3.48286	5.57459	3.00685	-2.56774	3.14e-05	0.00247958
ENSMUSG00000054905	Stfa3	4.14455	5.56902	6.4234	6.22507	4.85679	6.32423	1.46745	0.00442034	0.110149
ENSMUSG00000001128	Cfp	8.72425	8.98439	6.94096	7.16512	8.85432	7.05304	-1.80128	1.73e-07	3.49e-05
ENSMUSG00000025017	Pik3ap1	6.19587	7.2229	4.24197	5.86451	6.70939	5.05324	-1.65615	0.000415838	0.0186553
ENSMUSG00000018143	Mafk	8.72966	8.3892	9.86377	9.6163	8.55943	9.74004	1.1806	0.00033549	0.0160666
ENSMUSG00000040229	Gpr34	6.38606	7.06496	5.45982	5.95607	6.72551	5.70795	-1.01756	0.0138826	0.252907
ENSMUSG00000034656	Cacna1a	7.37741	7.74558	5.5361	6.32004	7.56149	5.92807	-1.63342	3.47e-05	0.00268923
ENSMUSG00000021214	Akr1c18	7.15416	6.06695	5.89589	5.19496	6.61055	5.54543	-1.06513	0.00945533	0.196255
ENSMUSG00000069920	B3gnt9	7.5827	8.05515	5.98022	6.78706	7.81892	6.38364	-1.43528	0.000132489	0.00761769
ENSMUSG00000052942	Glis3	6.50442	6.94598	4.83187	5.89568	6.7252	5.36377	-1.36143	0.00278356	0.0779339
ENSMUSG00000003555	Cyp17a1	7.5091	7.24633	8.46051	8.98715	7.37771	8.72383	1.34612	6.55e-05	0.00436866
ENSMUSG00000050097	Ces2b	3.93569	4.17963	1.13407	1.82579	4.05766	1.47993	-2.57772	0.00129026	0.043869
ENSMUSG00000035208	Slfn8	6.81046	7.19106	5.42012	5.80007	7.00076	5.61009	-1.39066	0.000819954	0.0310799
ENSMUSG00000048534	Amica1	6.96526	7.12518	6.0855	5.83265	7.04522	5.95907	-1.08614	0.00768135	0.169897
ENSMUSG00000054580	Pla2r1	9.80942	9.42519	10.3624	11.0531	9.61731	10.7078	1.09047	0.00136513	0.0456154
ENSMUSG00000030147	Clec4b1	5.86319	6.39509	5.15577	4.72521	6.12914	4.94049	-1.18865	0.0135376	0.249318
ENSMUSG00000029370	Rassf6	5.84336	5.35579	6.69698	6.59153	5.59958	6.64426	1.04468	0.0163312	0.277805
ENSMUSG00000025044	Msr1	5.93989	7.06496	4.3303	5.14396	6.50242	4.73713	-1.76529	9.15e-05	0.00565977
ENSMUSG00000053318	Slamf8	5.45639	6.08439	3.0301	4.65407	5.77039	3.84209	-1.9283	0.00105344	0.0378703
ENSMUSG00000056481	Cd248	9.20598	9.80111	7.26614	7.4222	9.50355	7.34417	-2.15937	1.48e-10	7.69e-08
ENSMUSG00000062593	Lilrb4a	7.52163	7.96387	6.25306	6.64754	7.74275	6.4503	-1.29245	0.000438077	0.0192997
ENSMUSG00000048489	8430408G22Rik	6.71548	6.47659	10.1813	9.34707	6.59604	9.76419	3.16815	6.16e-20	1.79e-16
ENSMUSG00000014852	Adamts13	1.37248	0.860214	3.82197	4.02415	1.11635	3.92306	2.80671	0.000280571	0.0140088
ENSMUSG00000024479	Mal2	7.94559	7.5334	8.8782	8.89374	7.7395	8.88597	1.14647	0.00070846	0.0280749
ENSMUSG00000045573	Penk	8.34513	8.22594	6.89824	6.80359	8.28554	6.85092	-1.43462	4.97e-05	0.00355726
ENSMUSG00000097215	Gm26550	4.67987	3.81198	5.37929	5.50899	4.24592	5.44414	1.19822	0.0343463	0.447364
ENSMUSG00000042121	Ssh1	8.42735	8.47104	7.48399	7.37874	8.44919	7.43137	-1.01783	0.00298927	0.0816583
ENSMUSG00000035448	Ccr3	4.00872	5.56902	0	2.60645	4.78887	1.30323	-3.48564	8.58e-06	0.000936399
ENSMUSG00000067149	Jchain	4.14455	5.56902	3.69463	2.26829	4.85679	2.98146	-1.87532	0.00303817	0.0821983
ENSMUSG00000005994	Tyrp1	6.27202	6.66224	7.47433	7.56477	6.46713	7.51955	1.05242	0.00513784	0.12408
ENSMUSG00000099241	Gm18852	0	0	1.7611	2.60645	0	2.18377	2.18377	0.0203182	0.32021
ENSMUSG00000033409	Syce1l	0	0	2.80196	1.18429	0	1.99312	1.99312	0.0202447	0.32021
ENSMUSG00000020062	Slc5a8	4.67987	4.57462	5.67753	6.70146	4.62725	6.18949	1.56224	0.000646611	0.0262955
ENSMUSG00000043430	Psapl1	11.9976	11.9219	13.0505	13.2778	11.9597	13.1642	1.20442	0.0185818	0.301628
ENSMUSG00000020953	Coch	9.64877	9.75965	11.0607	10.8533	9.70421	10.957	1.2528	0.000327225	0.0157547
ENSMUSG00000067121	Gm7027	3.93569	3.05966	5.20333	4.02415	3.49767	4.61374	1.11607	0.0484774	0.552315
ENSMUSG00000052026	Slc6a7	5.50768	6.04929	3.55496	3.30853	5.77849	3.43174	-2.34674	3.51e-05	0.00269808
ENSMUSG00000089857	Zfp882	5.29057	5.20451	3.69463	4.23382	5.24754	3.96423	-1.28331	0.0259402	0.371626
ENSMUSG00000038894	Irs2	6.54181	6.89748	8.10121	8.64131	6.71964	8.37126	1.65162	2.45e-06	0.0003604
ENSMUSG00000092344	Hspe1-ps3	1.37248	1.3954	3.82197	1.82579	1.38394	2.82388	1.43994	0.0290892	0.404488
ENSMUSG00000105679	Gm43338	3.59981	3.19426	1.7611	1.18429	3.39703	1.47269	-1.92434	0.0247309	0.36121
ENSMUSG00000026069	Il1rl1	6.06501	6.80583	4.24197	5.38268	6.43542	4.81232	-1.6231	0.000739878	0.028703
ENSMUSG00000048387	Osr1	6.38606	7.20707	5.67753	5.73262	6.79656	5.70507	-1.09149	0.00640208	0.14728
ENSMUSG00000050232	Cxcr3	3.85876	5.07092	3.22704	2.60645	4.46484	2.91674	-1.54809	0.0137873	0.251682
ENSMUSG00000079243	Xirp1	8.30583	8.68905	9.19878	9.91902	8.49744	9.5589	1.06146	0.000977422	0.0356607
ENSMUSG00000063821	Dupd1	4.9632	5.38423	3.55496	4.13279	5.17372	3.84387	-1.32984	0.0220188	0.336739
ENSMUSG00000026544	Dusp23	6.11549	6.26348	5.00289	5.09108	6.18948	5.04698	-1.1425	0.0160301	0.27459
ENSMUSG00000057933	Gsta2	5.06943	4.71559	6.03382	6.17514	4.89251	6.10448	1.21196	0.0119958	0.230037
ENSMUSG00000099757	BE692007	5.31956	5.20451	2.53085	3.48286	5.26204	3.00685	-2.25518	0.000372926	0.0171584
ENSMUSG00000028195	Cyr61	9.36568	8.95862	12.2606	12.5141	9.16215	12.3873	3.22517	9.11e-14	1.02e-10
ENSMUSG00000036596	Cpz	10.8675	11.2548	9.29521	9.38326	11.0612	9.33924	-1.72192	1e-06	0.000165449
ENSMUSG00000025481	Urah	8.41397	7.71231	9.50665	9.26292	8.06314	9.38478	1.32165	9.77e-05	0.00591654
ENSMUSG00000078504	Gm438	7.20166	7.26174	8.26145	9.14464	7.2317	8.70305	1.47135	8.08e-06	0.000896
ENSMUSG00000022032	Scara5	11.4514	11.7094	9.86747	10.1089	11.5804	9.98817	-1.5922	2.1e-05	0.00183362
ENSMUSG00000005338	Cadm3	10.7566	10.7272	9.02769	9.51707	10.7419	9.27238	-1.46952	2.3e-05	0.00197004
ENSMUSG00000001119	Col6a1	12.2138	13.0019	11.0776	11.3539	12.6079	11.2157	-1.39213	0.00139006	0.0463273
ENSMUSG00000020893	Per1	9.36046	8.33923	10.5886	10.9723	8.84985	10.7804	1.93059	1.1e-07	2.37e-05
ENSMUSG00000086513	9130208D14Rik	4.53905	4.88439	3.0301	3.77874	4.71172	3.40442	-1.3073	0.0404963	0.494502
ENSMUSG00000054364	Rhob	10.2768	10.1161	12.08	11.9065	10.1964	11.9933	1.79683	5.97e-06	0.000712136
ENSMUSG00000016559	H3f3b	11.5917	11.702	12.9234	12.6548	11.6468	12.7891	1.14227	0.0140473	0.25445
ENSMUSG00000027401	Tgm3	7.01928	6.68529	7.92092	7.81354	6.85228	7.86723	1.01494	0.00474696	0.116564
ENSMUSG00000028369	Svep1	9.03077	9.81424	7.34247	7.68562	9.42251	7.51405	-1.90846	7.89e-09	2.67e-06
ENSMUSG00000042345	Ubash3a	2.31409	3.89338	1.7611	0	3.10374	0.880548	-2.22319	0.0157571	0.271119
ENSMUSG00000057729	Prtn3	6.01271	5.89971	4.24197	4.50033	5.95621	4.37115	-1.58506	0.00212783	0.0638158
ENSMUSG00000085873	Ttc39aos1	3.50202	4.04359	1.7611	2.60645	3.7728	2.18377	-1.58903	0.0394154	0.48637
ENSMUSG00000046805	Mpeg1	9.4051	10.2583	8.29477	8.79387	9.8317	8.54432	-1.28738	5.61e-05	0.0038901
ENSMUSG00000025229	Pitx3	3.59981	3.31736	4.70544	4.793	3.45858	4.74922	1.29064	0.0335445	0.442046
ENSMUSG00000056598	Lrrc48	4.84851	4.75968	5.60855	6.27334	4.8041	5.94094	1.13685	0.0171933	0.288646
ENSMUSG00000102370	Gm37973	0	1.3954	1.7611	3.90666	0.6977	2.83388	2.13618	0.00601106	0.140442
ENSMUSG00000030228	Pik3c2g	5.23077	4.36229	5.67753	6.20032	4.79653	5.93892	1.1424	0.0253963	0.367151
ENSMUSG00000055782	Abcd2	9.57254	9.65411	7.81774	8.99796	9.61332	8.40785	-1.20547	0.00074815	0.0289298
ENSMUSG00000028047	Thbs3	8.75376	9.24113	7.4646	8.06731	8.99745	7.76596	-1.23149	0.000233948	0.0121302
ENSMUSG00000046794	Ppp1r3b	6.85074	6.46333	5.37929	4.57925	6.65703	4.97927	-1.67776	0.000334306	0.0160384
ENSMUSG00000018924	Alox15	5.03488	6.32346	3.69463	1.82579	5.67917	2.76021	-2.91896	3.48e-06	0.000461626
ENSMUSG00000059994	Fcrl1	0	0.860214	3.0301	3.11021	0.430107	3.07015	2.64005	0.00301807	0.081865
ENSMUSG00000032515	Csrnp1	7.34252	7.23856	10.7986	10.4715	7.29054	10.6351	3.34455	1.05e-20	4.18e-17
ENSMUSG00000006542	Prkag3	7.1216	7.09108	5.24937	5.46811	7.10634	5.35874	-1.7476	3.56e-05	0.0027234
ENSMUSG00000047216	Cdh19	7.50279	7.09108	8.74393	8.22901	7.29693	8.48647	1.18954	0.000412748	0.0185475
ENSMUSG00000090939	Gm17147	4.48888	4.41837	3.0301	3.11021	4.45362	3.07015	-1.38347	0.0360959	0.459281
ENSMUSG00000085665	Gm12059	3.28398	2.7457	4.77004	4.23382	3.01484	4.50193	1.48709	0.0181065	0.297132
ENSMUSG00000030142	Clec4e	1.37248	2.09127	3.0301	4.32824	1.73188	3.67917	1.94729	0.00614326	0.143159
ENSMUSG00000040794	C1qtnf4	3.69139	4.75968	5.89589	5.19496	4.22553	5.54543	1.31989	0.0143853	0.257336
ENSMUSG00000039158	Akna	7.89351	8.08144	6.82412	6.78706	7.98748	6.80559	-1.18188	0.000953695	0.0348895
ENSMUSG00000019987	Arg1	7.46436	7.13358	8.46051	8.21054	7.29897	8.33553	1.03656	0.00253392	0.0726804
ENSMUSG00000049892	Rasd1	5.58136	5.56902	9.68894	9.50701	5.57519	9.59798	4.02279	2.88e-27	3.89e-23
ENSMUSG00000052435	Cebpe	2.71415	3.43078	1.13407	1.18429	3.07246	1.15918	-1.91328	0.0316412	0.426738
ENSMUSG00000026536	Mnda	6.54181	6.63883	5.42012	4.793	6.59032	5.10656	-1.48376	0.00145566	0.0479799
ENSMUSG00000029163	Emilin1	7.88868	8.52632	7.10018	7.20299	8.2075	7.15159	-1.05591	0.00178297	0.0566224
ENSMUSG00000078685	Mup-ps4	1.75862	2.34384	3.82197	3.63837	2.05123	3.73017	1.67894	0.0232999	0.34862
ENSMUSG00000104684	5430427N15Rik	1.75862	2.09127	3.55496	3.48286	1.92494	3.51891	1.59396	0.0362542	0.459993
ENSMUSG00000015854	Cd5l	3.16121	3.7257	1.7611	1.18429	3.44345	1.47269	-1.97076	0.0200309	0.319003
ENSMUSG00000097296	Gm26532	8.5879	8.29872	10.2817	10.3628	8.44331	10.3222	1.87892	3.2e-08	8.37e-06
ENSMUSG00000042745	Id1	9.09717	8.94913	10.5796	10.0055	9.02315	10.2926	1.26941	9.57e-05	0.00582255
ENSMUSG00000031189	Aff2	4.72392	5.66487	3.0301	3.90666	5.19439	3.46838	-1.72601	0.00315173	0.0848073
ENSMUSG00000026358	Rgs1	6.27202	6.27871	8.8107	8.68657	6.27536	8.74864	2.47328	4.11e-12	3.16e-09
ENSMUSG00000037613	Tnfrsf23	6.74784	7.11673	5.67753	6.17514	6.93228	5.92633	-1.00595	0.0141255	0.255263
ENSMUSG00000087575	Gm12976	2.87905	2.34384	3.82197	4.32824	2.61145	4.0751	1.46366	0.0328984	0.437165
ENSMUSG00000029061	Mmp23	9.05037	9.21564	7.03596	7.17785	9.133	7.10691	-2.02609	3.75e-09	1.42e-06
ENSMUSG00000031659	Adcy7	9.5344	9.86557	8.26706	8.99796	9.69998	8.63251	-1.06748	0.00150502	0.0490458
ENSMUSG00000073538	E330020D12Rik	4.38298	3.97044	2.53085	2.26829	4.17671	2.39957	-1.77714	0.0128949	0.242281
ENSMUSG00000036395	Glb1l2	9.73605	10.3102	8.53676	9.14788	10.0231	8.84232	-1.18079	0.000346634	0.0162821
ENSMUSG00000021822	Plau	9.22335	9.36225	7.89218	7.51545	9.2928	7.70382	-1.58898	2.73e-06	0.000393169
ENSMUSG00000022667	Cd200r1	5.99485	6.57857	5.24937	5.24423	6.28671	5.2468	-1.03991	0.0207788	0.323464
ENSMUSG00000056145	AI504432	6.24204	6.73029	5.24937	5.29187	6.48617	5.27062	-1.21555	0.00623077	0.144698
ENSMUSG00000037953	A4gnt	6.28677	6.2168	7.36356	8.29479	6.25179	7.82918	1.57739	9.09e-06	0.000957019
ENSMUSG00000027074	Slc43a3	9.25746	9.27	8.36963	8.15365	9.26373	8.26164	-1.00209	0.0025172	0.0724321
ENSMUSG00000097364	Gm26719	0	0	2.80196	2.60645	0	2.70421	2.70421	0.00309718	0.0834228
ENSMUSG00000029576	Radil	6.62547	7.10823	6.05989	5.66186	6.86685	5.86088	-1.00597	0.0151936	0.266353
ENSMUSG00000070331	Qrich2	2.06292	0.860214	3.82197	2.88021	1.46157	3.35109	1.88952	0.0177776	0.294379
ENSMUSG00000049130	C5ar1	4.88776	6.46333	4.41354	4.793	5.67554	4.60327	-1.07228	0.0130584	0.243839
ENSMUSG00000029862	Clcn1	7.68651	7.72348	5.98022	7.00283	7.705	6.49152	-1.21348	0.00193721	0.0600358
ENSMUSG00000056219	Gm5423	1.75862	2.55872	0	0	2.15867	0	-2.15867	0.0492861	0.556005
ENSMUSG00000061068	Mcpt4	8.33807	9.24113	7.2549	7.53538	8.7896	7.39514	-1.39445	1.78e-05	0.001618
ENSMUSG00000058099	Nfam1	6.93747	7.80464	5.71082	5.76674	7.37106	5.73878	-1.63228	2.15e-05	0.0018695
ENSMUSG00000082179	Gm11407	6.27202	5.89971	7.97673	7.08625	6.08586	7.53149	1.44563	6.17e-05	0.00421146
ENSMUSG00000071192	Wfikkn1	3.85876	4.04359	5.64345	5.03618	3.95118	5.33982	1.38864	0.00921616	0.193676
ENSMUSG00000046694	Fam46b	6.90914	5.97644	8.22158	8.02565	6.44279	8.12362	1.68083	7.28e-06	0.00083187
ENSMUSG00000021728	Emb	10.1042	9.57921	11.009	10.9173	9.84171	10.9632	1.12145	0.0017878	0.0566424
ENSMUSG00000033105	Lss	10.3904	10.2774	11.0526	11.6818	10.3339	11.3672	1.03333	0.00434452	0.108762
ENSMUSG00000025150	Cbr2	9.61993	9.91758	8.87085	8.61346	9.76875	8.74216	-1.0266	0.00185666	0.0580734
ENSMUSG00000029343	Crybb1	1.75862	2.7457	0	0	2.25216	0	-2.25216	0.0349485	0.452802
ENSMUSG00000099590	C330022C24Rik	3.93569	3.63393	6.52047	5.92619	3.78481	6.22333	2.43852	1.34e-06	0.000216821
ENSMUSG00000038242	Aox4	8.94033	9.26236	10.4037	11.2148	9.10134	10.8093	1.70792	5.78e-07	0.000101135
ENSMUSG00000091387	Gcnt4	6.85074	6.93641	7.66475	8.29479	6.89358	7.97977	1.08619	0.00172971	0.0551258
ENSMUSG00000078786	BC024978	7.27751	7.20707	8.8964	8.3909	7.24229	8.64365	1.40136	2.69e-05	0.00223252
ENSMUSG00000103847	Gm20056	3.7775	3.43078	2.19671	1.82579	3.60414	2.01125	-1.59289	0.0444012	0.521632
ENSMUSG00000044254	Pcsk9	4.07823	4.36229	1.7611	3.48286	4.22026	2.62198	-1.59828	0.0440402	0.52011
ENSMUSG00000107570	RP24-76F22.1	3.16121	2.9112	0	1.18429	3.03621	0.592143	-2.44406	0.0139605	0.253811
ENSMUSG00000026548	Slamf9	5.48226	6.57857	4.89116	4.23382	6.03042	4.56249	-1.46793	0.00227783	0.0670467
ENSMUSG00000022270	Fam134b	9.60381	9.40278	10.5751	10.8612	9.50329	10.7181	1.21485	0.000422802	0.0189337
ENSMUSG00000064358	mt-Co3	10.3453	10.0872	12.0812	11.1387	10.2163	11.61	1.39368	0.000102232	0.00615264
ENSMUSG00000044125	9530080O11Rik	0.843646	0.860214	3.40029	1.82579	0.85193	2.61304	1.76111	0.0240065	0.354775
ENSMUSG00000060311	Mucl1	6.21143	5.75475	4.77004	4.793	5.98309	4.78152	-1.20157	0.0137092	0.250766
ENSMUSG00000078252	Krtap17-1	1.37248	0.860214	5.49847	4.13279	1.11635	4.81563	3.69928	5.27e-08	1.26e-05
ENSMUSG00000103593	Gm37352	4.88776	5.35579	7.73115	8.65959	5.12178	8.19537	3.07359	1.01e-15	1.36e-12
ENSMUSG00000065564	Mirlet7b	1.75862	1.3954	3.55496	3.48286	1.57701	3.51891	1.9419	0.0125664	0.238433
ENSMUSG00000027221	Chst1	7.36355	7.75105	5.67753	6.40915	7.5573	6.04334	-1.51396	0.000104143	0.00619845
ENSMUSG00000078945	Naip2	5.86319	6.10162	4.70544	4.91971	5.9824	4.81258	-1.16983	0.0178186	0.294379
ENSMUSG00000097767	Miat	9.41185	9.46734	6.66336	8.17921	9.4396	7.42129	-2.01831	4.03e-08	1.01e-05
ENSMUSG00000022622	Acr	0.843646	1.3954	3.22704	3.11021	1.11952	3.16862	2.0491	0.0145289	0.25883
ENSMUSG00000031495	Cd209d	8.18892	8.57648	7.18555	7.03117	8.3827	7.10836	-1.27434	0.000228825	0.0119565
ENSMUSG00000009654	Oit3	2.31409	2.55872	0	0	2.4364	0	-2.4364	0.0250096	0.363509
ENSMUSG00000019997	Ctgf	8.49245	8.39969	10.905	10.9859	8.44607	10.9454	2.49936	2.17e-12	1.78e-09
ENSMUSG00000034205	Loxl2	10.1533	10.5329	8.57793	8.93933	10.3431	8.75863	-1.58451	2.36e-06	0.000355109
ENSMUSG00000067879	3110035E14Rik	2.31409	2.55872	0	0	2.4364	0	-2.4364	0.0250096	0.363509
ENSMUSG00000065444	Mir27a	0.843646	2.34384	3.40029	3.63837	1.59375	3.51933	1.92559	0.0223006	0.339009
ENSMUSG00000078612	1700024P16Rik	5.45639	5.61774	2.80196	4.793	5.53707	3.79748	-1.73959	0.00824905	0.178643
ENSMUSG00000055541	Lair1	4.26868	5.20451	3.0301	3.63837	4.7366	3.33424	-1.40236	0.0200799	0.319406
ENSMUSG00000060268	Gm1661	0	0	1.7611	2.60645	0	2.18377	2.18377	0.0203182	0.32021
ENSMUSG00000107215	Gm43197	6.14818	6.30869	4.24197	5.14396	6.22844	4.69296	-1.53548	0.00226583	0.0669249
ENSMUSG00000053117	E330013P04Rik	6.06501	5.35579	4.63782	4.41685	5.7104	4.52733	-1.18307	0.0186176	0.302027
ENSMUSG00000095870	Lce1k	5.06943	4.71559	2.53085	3.90666	4.89251	3.21875	-1.67376	0.0122135	0.233216
ENSMUSG00000090665	Gad1-ps	1.75862	1.78489	3.0301	3.77874	1.77175	3.40442	1.63267	0.031006	0.42334
ENSMUSG00000039956	Mrap	7.76239	7.55233	5.89589	6.64754	7.65736	6.27171	-1.38564	0.000311949	0.0152607
ENSMUSG00000093930	Hmgcs1	11.7287	11.3239	12.471	12.7668	11.5263	12.6189	1.09259	0.0175998	0.292618
ENSMUSG00000020143	Dock2	7.96407	8.58569	6.38266	6.92942	8.27488	6.65604	-1.61884	4.73e-06	0.000593522
ENSMUSG00000083563	Gm13340	9.83098	9.65265	11.4032	10.613	9.74182	11.0081	1.26631	0.00017007	0.00941522
ENSMUSG00000074264	Amy1	8.71609	8.84299	7.61286	7.86956	8.77954	7.74121	-1.03833	0.0019664	0.0605229
ENSMUSG00000035394	Cfap53	0	0	1.13407	3.30853	0	2.2213	2.2213	0.00571119	0.135075
ENSMUSG00000022206	Npr3	8.67461	8.49079	7.26614	7.67667	8.5827	7.47141	-1.11129	0.00112416	0.0395685
ENSMUSG00000032271	Nnmt	7.83447	7.77272	6.27549	7.17785	7.8036	6.72667	-1.07693	0.00464295	0.114742
ENSMUSG00000023067	Cdkn1a	10.316	10.0915	11.6792	11.3327	10.2037	11.506	1.30221	0.000430272	0.019112
ENSMUSG00000060063	Alox5ap	6.50442	7.32913	5.8368	5.89568	6.91677	5.86624	-1.05054	0.00703605	0.159016
ENSMUSG00000049723	Mmp12	6.13193	6.48974	5.42012	4.91971	6.31084	5.16991	-1.14092	0.0155377	0.268887
ENSMUSG00000033730	Egr3	8.3834	7.93051	9.20171	9.64181	8.15695	9.42176	1.2648	0.000143925	0.00811821
ENSMUSG00000039057	Myo16	5.4032	5.85976	3.93897	3.90666	5.63148	3.92282	-1.70866	0.00180905	0.0569807
ENSMUSG00000006519	Cyba	8.18104	8.79083	7.67322	7.28768	8.48593	7.48045	-1.00548	0.0028625	0.0791577
ENSMUSG00000029553	Tfec	4.38298	5.23606	2.80196	2.88021	4.80952	2.84108	-1.96844	0.00182447	0.0571796
ENSMUSG00000011118	Panx3	7.43816	6.67381	8.47512	8.79387	7.05599	8.6345	1.57851	8.72e-06	0.000941071
ENSMUSG00000025270	Alas2	5.4032	5.03549	7.93507	6.89898	5.21935	7.41702	2.19768	1.38e-08	4.06e-06
ENSMUSG00000043122	A530016L24Rik	7.57671	7.44841	4.89116	6.24941	7.51256	5.57028	-1.94227	5.04e-06	0.000628752
ENSMUSG00000047182	Irs3	6.09886	6.06695	4.0472	4.23382	6.0829	4.14051	-1.94239	0.00019185	0.010366
ENSMUSG00000003541	Ier3	7.45785	7.72348	10.4684	9.66912	7.59067	10.0688	2.47811	1.25e-13	1.35e-10
ENSMUSG00000052854	Nrk	5.13615	4.92367	3.40029	2.26829	5.02991	2.83429	-2.19562	0.00108375	0.0385487
ENSMUSG00000034926	Dhcr24	12.3703	11.8776	13.3292	13.7183	12.1239	13.5238	1.39982	0.0133514	0.24707
ENSMUSG00000034209	Rasl10a	5.99485	5.61774	6.82412	6.9444	5.80629	6.88426	1.07797	0.00961585	0.197609
ENSMUSG00000009350	Mpo	6.30138	6.10162	8.29477	8.85065	6.2015	8.57271	2.37121	3.51e-11	2.15e-08
ENSMUSG00000030427	Lilra6	4.76666	5.26694	3.55496	3.77874	5.0168	3.66685	-1.34995	0.0216094	0.332552
ENSMUSG00000031079	Zfp300	3.69139	4.04359	1.7611	2.60645	3.86749	2.18377	-1.68372	0.0287628	0.401191
ENSMUSG00000029778	Adcyap1r1	6.45301	6.80583	5.20333	5.62514	6.62942	5.41423	-1.21519	0.00563364	0.133827
ENSMUSG00000010529	Gm266	4.26868	4.88439	3.22704	3.30853	4.57654	3.26778	-1.30875	0.0366471	0.463234
ENSMUSG00000022098	Bmp1	10.9128	11.1757	9.87115	9.79225	11.0442	9.8317	-1.21253	0.000592484	0.0245385
ENSMUSG00000031170	Slc38a5	1.37248	3.63393	1.13407	0	2.50321	0.567037	-1.93617	0.0237449	0.352927
ENSMUSG00000030325	Klrb1c	3.28398	2.9112	0	0	3.09759	0	-3.09759	0.00206757	0.0627767
ENSMUSG00000032089	Il10ra	7.2701	7.75105	6.25306	6.66574	7.51057	6.4594	-1.05117	0.0046483	0.114769
ENSMUSG00000025007	Aldh18a1	8.69135	9.01654	7.60403	7.90062	8.85395	7.75232	-1.10162	0.00094754	0.0347586
ENSMUSG00000029195	Klb	5.43004	6.01333	4.41354	4.793	5.72168	4.60327	-1.11842	0.02732	0.385454
ENSMUSG00000021792	Fam213a	9.8272	9.51152	10.8731	10.8303	9.66936	10.8517	1.18234	0.000735387	0.0286815
ENSMUSG00000020963	Tshr	6.52946	6.80583	5.05567	5.69767	6.66764	5.37667	-1.29097	0.00373089	0.0970544
ENSMUSG00000023832	Acat2	9.17657	8.83012	10.0213	10.2957	9.00335	10.1585	1.15519	0.000571712	0.0238985
ENSMUSG00000019261	Map1s	7.36355	7.52704	6.05989	6.5133	7.4453	6.2866	-1.1587	0.00257465	0.0735041
ENSMUSG00000036172	Cd200r3	3.7775	4.04359	1.7611	2.26829	3.91055	2.01469	-1.89585	0.0134302	0.24795
ENSMUSG00000022575	Gsdmd	8.19284	8.45772	7.33181	7.01707	8.32528	7.17444	-1.15084	0.00100013	0.0361955
ENSMUSG00000053158	Fes	8.35567	8.80404	7.06199	7.3225	8.57986	7.19225	-1.38761	4.73e-05	0.0034377
ENSMUSG00000027514	Zbp1	7.3705	7.86643	6.80883	6.04216	7.61846	6.42549	-1.19297	0.00202207	0.0616193
ENSMUSG00000079457	Gm7609	2.31409	3.05966	0	1.18429	2.68687	0.592143	-2.09473	0.0410414	0.498226
ENSMUSG00000027408	Cpxm1	9.29262	10.1108	7.5772	7.58403	9.70171	7.58062	-2.12109	1.54e-10	7.86e-08
ENSMUSG00000050936	Hist2h2bb	5.03488	5.46634	3.93897	3.63837	5.25061	3.78867	-1.46194	0.0112703	0.220516
ENSMUSG00000078234	Klhdc7a	7.3705	7.26939	5.95265	6.45172	7.31994	6.20218	-1.11776	0.0043071	0.108228
ENSMUSG00000052160	Pld4	8.17312	9.05021	6.68027	6.64754	8.61167	6.66391	-1.94776	1.36e-08	4.04e-06
ENSMUSG00000054966	Lmntd1	4.26868	3.43078	2.80196	1.18429	3.84973	1.99312	-1.85661	0.024963	0.363382
ENSMUSG00000030433	Sbk2	7.46436	7.37236	5.80632	5.58745	7.41836	5.69688	-1.72148	1.82e-05	0.00163852
ENSMUSG00000044807	Zfp354c	7.57069	7.96387	6.57573	6.77034	7.76728	6.67304	-1.09425	0.00241443	0.0702243
ENSMUSG00000069972	Rps13-ps2	3.39711	3.31736	4.77004	4.50033	3.35724	4.63519	1.27795	0.0356757	0.456955
ENSMUSG00000003477	Inmt	6.03036	6.56621	5.49847	3.77874	6.29828	4.63861	-1.65968	0.00293217	0.0806707
ENSMUSG00000033419	Snap91	7.01041	6.74133	8.1261	8.4603	6.87587	8.2932	1.41733	5.44e-05	0.00382168
ENSMUSG00000034765	Dusp5	6.89957	6.73029	8.25582	8.08094	6.81493	8.16838	1.35345	0.000120595	0.00706846
ENSMUSG00000032192	Gnb5	6.96526	7.40048	5.8368	5.83265	7.18287	5.83472	-1.34815	0.000726385	0.0285493
ENSMUSG00000015354	Pcolce2	10.5132	10.6728	9.1929	9.3527	10.593	9.2728	-1.32019	0.000103004	0.00617157
ENSMUSG00000101176	Gm29095	1.37248	0.860214	2.80196	3.11021	1.11635	2.95608	1.83974	0.0338127	0.444215
ENSMUSG00000029135	Fosl2	10.6183	10.5503	11.7084	11.8819	10.5843	11.7951	1.21084	0.00187983	0.0586619
ENSMUSG00000022665	Ccdc80	11.7782	12.4589	9.93593	10.6973	12.1185	10.3166	-1.80193	9.78e-06	0.00100672
ENSMUSG00000030089	Slc41a3	7.76766	8.29498	6.91262	6.9444	8.03132	6.92851	-1.10281	0.00152717	0.0495494
ENSMUSG00000039109	F13a1	10.7704	11.3579	8.86716	9.0264	11.0642	8.94678	-2.11738	1.88e-09	7.57e-07
ENSMUSG00000097390	Gm26785	4.4369	2.7457	1.13407	2.88021	3.5913	2.00714	-1.58416	0.0338919	0.444602
ENSMUSG00000002771	Grin2d	6.71548	6.61503	5.49847	5.62514	6.66525	5.5618	-1.10345	0.0106944	0.212151
ENSMUSG00000049804	Armcx4	8.13692	8.68905	7.17366	7.56477	8.41299	7.36921	-1.04377	0.0019651	0.0605229
ENSMUSG00000052539	Magi3	7.24764	7.41434	5.89589	6.59153	7.33099	6.24371	-1.08728	0.00599203	0.14024
ENSMUSG00000059022	Kcp	5.99485	6.95549	4.41354	4.57925	6.47517	4.4964	-1.97877	1.99e-05	0.00177444
ENSMUSG00000080942	Zfp36l1-ps	2.71415	2.7457	4.24197	3.90666	2.72992	4.07431	1.34439	0.0442054	0.521138
ENSMUSG00000026828	Galnt5	4.99949	6.18482	3.22704	4.23382	5.59215	3.73043	-1.86172	0.000606872	0.025077
ENSMUSG00000016255	Tubb1	0.843646	0	3.55496	0	0.421823	1.77748	1.35566	0.0143271	0.257181
ENSMUSG00000096992	Gm26788	6.86064	5.83936	7.69001	8.46551	6.35	8.07776	1.72776	3.54e-06	0.000467647
ENSMUSG00000090108	Gm15717	4.14455	3.43078	2.19671	2.26829	3.78766	2.2325	-1.55516	0.0339611	0.444744
ENSMUSG00000031877	Ces2g	8.50197	8.70323	7.34247	7.48504	8.6026	7.41375	-1.18885	0.000470817	0.02041
ENSMUSG00000006369	Fbln1	9.42692	10.0687	8.31114	8.27715	9.74781	8.29414	-1.45367	7.53e-06	0.000849682
ENSMUSG00000042540	Acot5	4.80816	4.62316	6.29757	7.00283	4.71566	6.6502	1.93454	1.61e-05	0.00147858
ENSMUSG00000005483	Dnajb1	9.85098	9.39755	12.031	11.2347	9.62427	11.6329	2.00863	6.37e-08	1.42e-05
ENSMUSG00000101445	Gm28932	3.39711	3.53593	1.13407	1.18429	3.46652	1.15918	-2.30734	0.00798934	0.174703
ENSMUSG00000076137	Gm26384	6.54181	6.11865	7.90662	7.11302	6.33023	7.50982	1.17959	0.000984891	0.0358459
ENSMUSG00000097217	Gm26549	4.26868	3.97044	3.40029	1.18429	4.11956	2.29229	-1.82727	0.044221	0.521138
ENSMUSG00000032899	Styk1	5.67408	6.10162	7.06199	7.37874	5.88785	7.22037	1.33252	0.00082007	0.0310799
ENSMUSG00000031210	Gpr165	2.52794	3.05966	0	1.18429	2.7938	0.592143	-2.20166	0.0311983	0.424908
ENSMUSG00000062585	Cnr2	5.4032	5.13926	4.3303	3.48286	5.27123	3.90658	-1.36465	0.0225188	0.340522
ENSMUSG00000030257	Srgap3	7.38428	7.69539	6.20714	6.81993	7.53984	6.51354	-1.0263	0.00665701	0.151969
ENSMUSG00000099609	Gm29008	4.38298	4.36229	1.13407	2.88021	4.37263	2.00714	-2.36549	0.00284364	0.0788789
ENSMUSG00000022754	Tmem45a	11.3337	11.0844	12.3461	12.2949	11.209	12.3205	1.11146	0.00954798	0.19735
ENSMUSG00000096145	Vkorc1	6.30138	7.06496	5.86664	5.42602	6.68317	5.64633	-1.03684	0.013078	0.244021
ENSMUSG00000057596	Trim30d	4.14455	4.04359	1.13407	0	4.09407	0.567037	-3.52703	8e-05	0.00512516
ENSMUSG00000025355	Mmp19	7.41819	8.01023	6.03382	6.70146	7.71421	6.36764	-1.34657	0.000290192	0.0143563
ENSMUSG00000063087	Gm10125	3.85876	4.11321	0	1.82579	3.98599	0.912897	-3.07309	0.00062103	0.0254085
ENSMUSG00000048865	Arhgap30	8.75641	9.20372	7.47433	7.6495	8.98007	7.56192	-1.41815	2.1e-05	0.00183362
ENSMUSG00000044583	Tlr7	6.49174	6.81631	4.56686	5.19496	6.65402	4.88091	-1.77311	0.000127413	0.0074197
ENSMUSG00000079227	Ccr5	6.24204	7.23075	4.77004	5.33799	6.7364	5.05402	-1.68238	9e-05	0.0056014
ENSMUSG00000024936	Kcnk7	5.93989	6.03142	7.14958	6.89898	5.98565	7.02428	1.03862	0.00872888	0.186193
ENSMUSG00000105814	mmu-mir-703	4.07823	4.04359	5.89589	4.57925	4.06091	5.23757	1.17666	0.0134963	0.248726
ENSMUSG00000044921	Rassf9	7.49009	7.25406	8.38518	8.68211	7.37207	8.53365	1.16157	0.000669646	0.0271504
ENSMUSG00000075296	Aldh3b2	9.25746	9.12164	10.116	10.3725	9.18955	10.2443	1.05472	0.00157754	0.0510608
ENSMUSG00000107892	RP23-200C3.8	3.28398	2.09127	0	1.18429	2.68762	0.592143	-2.09548	0.0313972	0.425916
ENSMUSG00000028581	Laptm5	9.27792	9.93811	7.96987	8.30644	9.60801	8.13815	-1.46986	6.19e-06	0.000726239
ENSMUSG00000099843	Gm7160	5.37586	4.84401	3.82197	3.90666	5.10993	3.86432	-1.24562	0.0284236	0.397488
ENSMUSG00000029368	Alb	6.06501	5.71051	3.22704	4.91971	5.88776	4.07337	-1.81439	0.00197122	0.060533
ENSMUSG00000039787	Cercam	8.18498	8.68048	6.7135	7.27588	8.43273	6.99469	-1.43804	3.67e-05	0.00278233
ENSMUSG00000040329	Il7	5.99485	5.6415	6.88372	6.81993	5.81817	6.85183	1.03365	0.012938	0.242711
ENSMUSG00000003051	Elf3	2.06292	2.55872	5.33727	3.48286	2.31082	4.41006	2.09924	0.000255847	0.0129909
ENSMUSG00000104664	Gm35570	0.843646	1.3954	2.53085	3.48286	1.11952	3.00685	1.88733	0.022193	0.337871
ENSMUSG00000039234	Sec24d	9.8107	10.2621	8.78358	9.16077	10.0364	8.97218	-1.06424	0.00116942	0.0408011
ENSMUSG00000005220	Corin	3.16121	3.05966	4.14787	4.97912	3.11044	4.56349	1.45306	0.016569	0.279733
ENSMUSG00000074417	Gm14548	4.92597	5.13926	3.0301	4.32824	5.03262	3.67917	-1.35345	0.0359637	0.458898
ENSMUSG00000024427	Spry4	6.22682	5.77637	6.99601	7.13931	6.00159	7.06766	1.06606	0.00856848	0.184082
ENSMUSG00000049404	Rarres1	11.6918	11.3289	12.5582	13.1921	11.5104	12.8752	1.36482	0.00396101	0.101614
ENSMUSG00000090098	Alms1-ps2	4.80816	4.62316	3.0301	1.82579	4.71566	2.42795	-2.28771	0.00145779	0.0479913
ENSMUSG00000106535	Gm43031	4.72392	4.5244	5.80632	5.66186	4.62416	5.73409	1.10993	0.0284062	0.397451
ENSMUSG00000035020	Epgn	6.60206	5.87987	8.79914	8.26526	6.24096	8.5322	2.29124	2.09e-10	1.01e-07
ENSMUSG00000021741	Gm5457	1.37248	0	2.53085	2.88021	0.686242	2.70553	2.01928	0.0387345	0.482384
ENSMUSG00000079105	C7	9.29444	9.81424	7.73924	8.52153	9.55434	8.13039	-1.42395	2.19e-05	0.00189697
ENSMUSG00000048373	Fgfbp1	9.27977	8.72285	10.5819	10.1723	9.00131	10.3771	1.37577	4.7e-05	0.00342238
ENSMUSG00000024164	C3	12.4353	12.5743	10.55	10.6478	12.5048	10.5989	-1.90587	1.04e-05	0.00106082
ENSMUSG00000069227	Gprin1	5.10318	5.35579	2.80196	4.41685	5.22948	3.60941	-1.62008	0.0131598	0.244869
ENSMUSG00000039853	Trim14	5.69636	5.93859	4.0472	4.97912	5.81747	4.51316	-1.30431	0.0149827	0.264548
ENSMUSG00000046541	Zfp526	7.17017	7.18298	5.49847	5.62514	7.17658	5.5618	-1.61478	9.16e-05	0.00565977
ENSMUSG00000020123	Avpr1a	7.85937	7.68399	8.65265	8.89374	7.77168	8.7732	1.00152	0.00278003	0.077916
ENSMUSG00000071984	Fndc1	11.0725	11.2059	8.67812	9.10519	11.1392	8.89165	-2.24752	4.5e-10	1.96e-07
ENSMUSG00000084243	Gm13784	2.06292	1.78489	3.55496	3.48286	1.92391	3.51891	1.595	0.0362385	0.459993
ENSMUSG00000021250	Fos	11.5372	10.6356	15.2047	14.9503	11.0864	15.0775	3.99111	1.49e-05	0.001397
ENSMUSG00000031431	Tsc22d3	10.3105	9.38001	11.2755	11.1223	9.84528	11.1989	1.35363	0.0003687	0.016993
ENSMUSG00000038496	Slc19a3	4.07823	2.55872	5.00289	4.97912	3.31848	4.99101	1.67253	0.0119661	0.229719
ENSMUSG00000100967	Gm29666	4.32696	4.30393	2.80196	1.18429	4.31545	1.99312	-2.32232	0.00390014	0.100339
ENSMUSG00000068122	Agtr2	3.50202	3.05966	1.13407	1.82579	3.28084	1.47993	-1.8009	0.0373171	0.469722
ENSMUSG00000096449	Gm4076	4.72392	4.71559	5.74336	5.73262	4.71975	5.73799	1.01823	0.0430581	0.511875
ENSMUSG00000036931	Nfkbid	4.84851	4.92367	6.38266	5.54876	4.88609	5.96571	1.07961	0.0165136	0.279497
ENSMUSG00000035246	Pcyt1b	4.26868	4.5244	2.80196	2.88021	4.39654	2.84108	-1.55546	0.0211518	0.32738
ENSMUSG00000033579	Fa2h	11.4526	11.0409	12.5194	12.9852	11.2468	12.7523	1.5055	0.00114179	0.0399989
ENSMUSG00000001627	Ifrd1	9.04604	8.82494	10.3373	10.3232	8.93549	10.3303	1.39479	3.4e-05	0.00265274
ENSMUSG00000049598	Vsig8	4.80816	5.10549	3.40029	3.77874	4.95683	3.58952	-1.36731	0.0233957	0.348891
ENSMUSG00000030946	Lhpp	10.1862	9.75012	11.1643	11.471	9.96815	11.3176	1.34948	0.000253941	0.0129184
ENSMUSG00000030798	Cd37	7.43153	7.82034	6.44334	5.98534	7.62593	6.21434	-1.41159	0.000222396	0.0116659
ENSMUSG00000075587	Gm11531	0	0	2.19671	1.82579	0	2.01125	2.01125	0.0393444	0.48637
ENSMUSG00000029314	Agpat9	7.21715	6.98365	5.37929	6.09683	7.1004	5.73806	-1.36234	0.00106651	0.0380361
ENSMUSG00000055188	Rbm3os	1.75862	2.34384	3.82197	3.30853	2.05123	3.56525	1.51402	0.0413667	0.50075
ENSMUSG00000097806	Gm6556	2.87905	3.05966	0	1.18429	2.96935	0.592143	-2.37721	0.018183	0.297482
ENSMUSG00000092072	Gm4540	3.85876	3.19426	5.10659	4.41685	3.52651	4.76172	1.23521	0.0362516	0.459993
ENSMUSG00000037447	Arid5a	7.99136	8.36444	9.44616	9.15756	8.1779	9.30186	1.12397	0.000613683	0.0251844
ENSMUSG00000086868	Gm15883	3.50202	3.7257	0	2.60645	3.61386	1.30323	-2.31063	0.0233793	0.348891
ENSMUSG00000097242	Gm16907	5.06943	4.62316	5.49847	6.78706	4.8463	6.14277	1.29647	0.00301248	0.081865
ENSMUSG00000021356	Irf4	7.88384	8.3356	5.86664	6.64754	8.10972	6.25709	-1.85263	6.36e-07	0.000109974
ENSMUSG00000078122	F630028O10Rik	5.55721	6.38104	4.49224	4.65407	5.96913	4.57316	-1.39597	0.00397335	0.101834
ENSMUSG00000033585	Ndn	8.33452	8.63682	7.31025	7.26398	8.48567	7.28712	-1.19855	0.000460607	0.0200628
ENSMUSG00000000204	Slfn4	5.69636	5.54403	6.31932	7.08625	5.62019	6.70278	1.08259	0.00819112	0.177674
ENSMUSG00000037710	Cisd1	9.83601	9.62908	10.7424	10.8038	9.73254	10.7731	1.04057	0.00273983	0.0773523
ENSMUSG00000016256	Ctsz	9.82341	10.4293	9.08595	9.04737	10.1263	9.06666	-1.05968	0.00105778	0.0379759
ENSMUSG00000024521	Pmaip1	5.50768	5.59359	6.80883	6.83609	5.55063	6.82246	1.27182	0.00252863	0.0726058
ENSMUSG00000024672	Ms4a7	7.21715	7.99648	6.44334	6.32004	7.60681	6.38169	-1.22512	0.000685077	0.0276099
ENSMUSG00000037860	Aim2	6.71548	6.90731	5.67753	5.69767	6.8114	5.6876	-1.1238	0.00767447	0.169884
ENSMUSG00000085887	Arhgap27os3	4.92597	4.80246	3.0301	3.77874	4.86422	3.40442	-1.45979	0.0206781	0.322706
ENSMUSG00000049625	Tifab	6.6485	7.68399	5.80632	6.12341	7.16625	5.96486	-1.20138	0.00121314	0.041988
ENSMUSG00000023021	Cers5	10.8545	10.9973	12.0796	12.5689	10.9259	12.3243	1.39836	0.000901027	0.0334621
ENSMUSG00000043421	Hilpda	7.30676	7.51423	8.22158	8.66412	7.4105	8.44285	1.03236	0.00229275	0.067339
ENSMUSG00000031880	Rrad	5.23077	5.51859	7.32107	7.05898	5.37468	7.19003	1.81534	9.42e-06	0.000984924
ENSMUSG00000031494	Cd209a	8.41732	8.89827	6.88372	7.08625	8.6578	6.98499	-1.67281	1.16e-06	0.000188752
ENSMUSG00000058715	Fcer1g	8.16115	8.70887	7.2773	7.3225	8.43501	7.2999	-1.13511	0.000749504	0.0289298
ENSMUSG00000024965	Fermt3	7.45785	7.9449	6.95492	6.22507	7.70138	6.59	-1.11138	0.00345922	0.0914905
ENSMUSG00000028362	Tnfsf8	4.88776	4.96192	3.55496	2.60645	4.92484	3.0807	-1.84414	0.00525916	0.126267
ENSMUSG00000024578	Il17b	0.843646	0	2.80196	2.60645	0.421823	2.70421	2.28238	0.0143823	0.257336
ENSMUSG00000030761	Myo7a	6.74784	6.95549	5.24937	5.24423	6.85167	5.2468	-1.60486	0.000233505	0.0121302
ENSMUSG00000101493	2810405F17Rik	5.06943	4.96192	3.22704	3.48286	5.01568	3.35495	-1.66073	0.00671657	0.152949
ENSMUSG00000052384	Nrros	8.26169	8.76402	6.77774	7.49525	8.51285	7.1365	-1.37636	7.83e-05	0.0050478
ENSMUSG00000046275	Tusc5	7.10505	7.25406	6.03382	6.20032	7.17955	6.11707	-1.06248	0.00704734	0.159081
ENSMUSG00000032850	Rnft2	4.92597	5.07092	3.40029	3.30853	4.99844	3.35441	-1.64403	0.00742869	0.165258
ENSMUSG00000021135	Slc10a1	2.52794	2.55872	4.3303	3.90666	2.54333	4.11848	1.57515	0.0185656	0.301628
ENSMUSG00000052974	Cyp2f2	9.33583	10.0095	8.42083	8.57547	9.67264	8.49815	-1.1745	0.000237193	0.0122046
ENSMUSG00000019850	Tnfaip3	8.01814	8.48095	10.5408	10.5532	8.24954	10.547	2.29746	3.69e-11	2.16e-08
ENSMUSG00000084845	Tmem240	5.13615	3.89338	3.55496	2.60645	4.51477	3.0807	-1.43406	0.0216042	0.332552
ENSMUSG00000027313	Chac1	5.84336	5.23606	6.38266	6.78706	5.53971	6.58486	1.04515	0.01818	0.297482
ENSMUSG00000012705	Retn	10.08	9.71416	7.99035	8.9243	9.89711	8.45732	-1.43978	2.57e-05	0.00215309
ENSMUSG00000107120	Gm43059	3.85876	2.7457	0	2.60645	3.30223	1.30323	-1.99901	0.0497702	0.558661
ENSMUSG00000020695	Mrc2	9.92242	10.3807	8.15662	8.51653	10.1516	8.33658	-1.81498	5.77e-08	1.33e-05
ENSMUSG00000058216	BC021614	6.25711	6.11865	6.94096	7.56477	6.18788	7.25286	1.06499	0.0049371	0.120248
ENSMUSG00000047497	Adamts12	8.47	9.01654	6.31932	7.28768	8.74327	6.8035	-1.93977	5.38e-08	1.26e-05
ENSMUSG00000032265	Fam46a	9.51102	9.69442	8.34864	8.77723	9.60272	8.56294	-1.03979	0.00163841	0.0527775
ENSMUSG00000009281	Rarres2	10.3981	10.6778	9.53249	9.28956	10.538	9.41102	-1.12695	0.000931403	0.0342599
ENSMUSG00000026064	Ptp4a1	8.35217	8.36086	9.20755	9.66687	8.35651	9.43721	1.08069	0.000896584	0.033343
ENSMUSG00000029333	Rasgef1b	7.27751	7.5648	8.44081	8.49124	7.42116	8.46603	1.04487	0.0022634	0.0669249
ENSMUSG00000038393	Txnip	11.8263	11.6998	13.1472	13.0311	11.7631	13.0891	1.32603	0.00775192	0.170676
ENSMUSG00000051727	Kctd14	4.72392	5.26694	3.40029	3.77874	4.99543	3.58952	-1.40591	0.0177712	0.294379
ENSMUSG00000024663	Rab3il1	8.8953	9.12375	7.26614	7.59357	9.00952	7.42986	-1.57966	3.15e-06	0.000435173
ENSMUSG00000106807	Gm10441	2.31409	2.34384	0	0	2.32897	0	-2.32897	0.0350429	0.453135
ENSMUSG00000108345	RP24-136L4.4	3.02702	1.78489	0	0	2.40595	0	-2.40595	0.0180633	0.296604
ENSMUSG00000050276	Mrgprg	3.39711	3.63393	2.19671	1.18429	3.51552	1.6905	-1.82502	0.0343254	0.447364
ENSMUSG00000025889	Snca	5.29057	5.17226	6.98244	5.62514	5.23141	6.30379	1.07238	0.00526433	0.126278
ENSMUSG00000027230	Creb3l1	9.50156	10.0174	8.28927	8.67314	9.75949	8.4812	-1.27829	9.02e-05	0.00560463
ENSMUSG00000037902	Sirpa	10.2193	10.4061	8.92859	9.1414	10.3127	9.03499	-1.27766	0.000133173	0.00763959
ENSMUSG00000107726	RP23-47A6.5	4.14455	4.41837	2.53085	3.11021	4.28146	2.82053	-1.46093	0.0345759	0.44964
ENSMUSG00000023349	Clec4n	6.22682	6.99291	5.71082	5.38268	6.60986	5.54675	-1.06312	0.0115772	0.224345
ENSMUSG00000055235	Wdr86	5.65145	5.85976	4.41354	4.91971	5.75561	4.66662	-1.08898	0.0354084	0.45461
ENSMUSG00000055912	Tmem150a	7.45785	7.85123	6.29757	6.86788	7.65454	6.58272	-1.07182	0.00383569	0.0990593
ENSMUSG00000072623	Zfp9	8.28393	8.50057	7.13739	7.62181	8.39225	7.3796	-1.01265	0.00341644	0.0905743
ENSMUSG00000019890	Nts	2.52794	1.78489	3.93897	3.48286	2.15642	3.71092	1.5545	0.035291	0.453978
ENSMUSG00000048368	Omd	7.0967	7.40743	6.38266	5.98534	7.25206	6.184	-1.06806	0.00685709	0.155493
ENSMUSG00000021047	Nova1	8.8513	8.60998	6.82412	7.11302	8.73064	6.96857	-1.76207	3.75e-07	7.09e-05
ENSMUSG00000020901	Pik3r5	7.31398	7.52704	6.55754	6.27334	7.42051	6.41544	-1.00507	0.00858423	0.184274
ENSMUSG00000053541	Gm4759	5.03488	5.54403	3.93897	4.13279	5.28946	4.03588	-1.25357	0.0239161	0.3545
ENSMUSG00000108782	RP24-549B12.3	4.14455	2.09127	5.15577	5.76674	3.11791	5.46125	2.34334	0.000339635	0.0162075
ENSMUSG00000034675	Dbn1	7.73036	7.82034	6.50157	5.73262	7.77535	6.1171	-1.65825	2.3e-05	0.00197004
ENSMUSG00000107792	RP23-250E1.9	2.87905	3.63393	1.13407	1.82579	3.25649	1.47993	-1.77655	0.037129	0.467573
ENSMUSG00000021750	Fam107a	5.06943	4.5244	6.82412	6.36528	4.79691	6.5947	1.79779	7.69e-05	0.00500635
ENSMUSG00000089753	Gm11709	3.02702	3.81198	0	2.26829	3.4195	1.13415	-2.28535	0.0198512	0.318019
ENSMUSG00000085976	Gm13816	2.87905	2.34384	0	0	2.61145	0	-2.61145	0.0130249	0.243704
ENSMUSG00000026360	Rgs2	8.64628	8.81192	9.88944	9.74168	8.7291	9.81556	1.08646	0.000911023	0.0337735
ENSMUSG00000028100	Nudt17	8.04876	7.5648	9.06357	8.67314	7.80678	8.86836	1.06157	0.00144832	0.0478549
ENSMUSG00000048142	Nat8l	7.21715	7.06496	5.33727	6.12341	7.14106	5.73034	-1.41072	0.000736132	0.0286815
ENSMUSG00000036905	C1qb	9.77843	10.4504	8.05659	8.41261	10.1144	8.2346	-1.87984	1.46e-08	4.18e-06
ENSMUSG00000083974	Gm16053	3.69139	4.30393	5.80632	4.72521	3.99766	5.26576	1.2681	0.0129894	0.243209
ENSMUSG00000031101	Sash3	6.61381	7.09108	5.49847	4.97912	6.85244	5.23879	-1.61365	0.00024008	0.0123061
ENSMUSG00000003418	St8sia6	5.10318	4.99917	6.38266	5.98534	5.05117	6.184	1.13283	0.0135731	0.249631
ENSMUSG00000029822	Osbpl3	8.57893	8.49079	9.38302	9.70035	8.53486	9.54169	1.00683	0.00208183	0.0630558
ENSMUSG00000030116	Mfap5	9.2424	9.29455	7.87025	7.36767	9.26848	7.61896	-1.64952	1.43e-06	0.000228838
ENSMUSG00000061100	Retnla	10.2731	10.1527	7.69001	6.68371	10.2129	7.18686	-3.02604	7.69e-17	1.59e-13
ENSMUSG00000036131	Frmd7	4.48888	3.19426	2.19671	2.26829	3.84157	2.2325	-1.60906	0.0181774	0.297482
ENSMUSG00000029377	Ereg	7.76766	7.42122	9.62052	9.38601	7.59444	9.50326	1.90883	1.4e-08	4.06e-06
ENSMUSG00000034641	Cd300ld	4.53905	5.38423	3.55496	1.82579	4.96164	2.69037	-2.27127	0.0012043	0.0417356
ENSMUSG00000008090	Fgfrl1	8.39025	8.5135	7.06199	7.52545	8.45187	7.29372	-1.15815	0.000835807	0.0316059
ENSMUSG00000049409	Prokr1	4.53905	4.92367	2.53085	3.48286	4.73136	3.00685	-1.72451	0.00926999	0.194282
ENSMUSG00000095522	Gm8298	5.37586	4.75968	6.79337	6.9444	5.06777	6.86888	1.80112	4.65e-05	0.00339513
ENSMUSG00000026697	Myoc	7.02809	7.52065	6.15971	6.09683	7.27437	6.12827	-1.1461	0.00292644	0.0805952
ENSMUSG00000107313	Gm43332	2.87905	3.05966	0	0	2.96935	0	-2.96935	0.00373286	0.0970544
ENSMUSG00000089827	1700023H06Rik	2.31409	2.55872	3.69463	5.19496	2.4364	4.4448	2.0084	0.000915084	0.0337979
ENSMUSG00000019932	Kera	4.92597	5.43949	6.29757	6.62911	5.18273	6.46334	1.28061	0.00479591	0.117339
ENSMUSG00000055653	Gpc3	9.29262	9.75965	7.81774	7.55504	9.52613	7.68639	-1.83974	4.08e-08	1.02e-05
ENSMUSG00000033327	Tnxb	12.3198	12.3985	10.6797	11.0021	12.3592	10.8409	-1.51827	0.000351804	0.0164676
ENSMUSG00000083287	Gm13502	3.28398	3.43078	4.63782	4.85774	3.35738	4.74778	1.3904	0.0219503	0.336259
ENSMUSG00000047565	Acot10	0	0	2.19671	2.60645	0	2.40158	2.40158	0.0106648	0.212151
ENSMUSG00000057454	Lypd3	9.03515	8.82235	10.2223	9.64639	8.92875	9.93434	1.00559	0.00159119	0.0514407
ENSMUSG00000021719	Rgs7bp	6.31585	6.03142	4.77004	5.54876	6.17363	5.1594	-1.01424	0.0360758	0.459242
ENSMUSG00000081402	Gm15455	0	0	1.13407	2.60645	0	1.87026	1.87026	0.039476	0.48645
ENSMUSG00000067702	Tuba3a	0.843646	0.860214	3.0301	3.30853	0.85193	3.16932	2.31739	0.00598154	0.140117
ENSMUSG00000027829	Ccnl1	10.3741	10.1834	11.9041	11.777	10.2788	11.8405	1.56179	6.01e-05	0.00412161
ENSMUSG00000105843	Gm42644	0.843646	1.3954	3.55496	2.26829	1.11952	2.91162	1.7921	0.0220487	0.336814
ENSMUSG00000079017	Ifi27l2a	10.8415	11.0048	9.74224	9.85108	10.9231	9.79666	-1.12646	0.00125397	0.0429599
ENSMUSG00000079049	Serpinb1c	5.55721	4.24312	6.55754	6.68371	4.90017	6.62062	1.72046	0.000442823	0.0194136
ENSMUSG00000020053	Igf1	10.0017	10.3027	8.54601	9.00869	10.1522	8.77735	-1.37488	3.88e-05	0.00293343
ENSMUSG00000002847	Pla1a	6.30138	6.68529	4.83187	4.85774	6.49333	4.84481	-1.64853	0.000396293	0.0179673
ENSMUSG00000037669	Ldah	9.79013	9.75693	10.8236	11.0155	9.77353	10.9195	1.14601	0.00106118	0.03802
ENSMUSG00000052142	Rasal3	5.93989	6.24808	4.49224	5.09108	6.09399	4.79166	-1.30233	0.00845461	0.182071
ENSMUSG00000020176	Grb10	9.74542	9.87813	8.65692	8.74764	9.81178	8.70228	-1.10949	0.000735274	0.0286815
ENSMUSG00000103837	Gm37614	4.48888	4.92367	6.46301	6.77034	4.70628	6.61668	1.9104	3.31e-05	0.00260001
ENSMUSG00000003355	Fkbp11	6.9744	7.25406	5.20333	5.66186	7.11423	5.4326	-1.68163	6.3e-05	0.00425594
ENSMUSG00000057706	Mex3b	5.69636	6.44993	5.37929	4.65407	6.07315	5.01668	-1.05646	0.0289573	0.403278
ENSMUSG00000000693	Loxl3	6.54181	6.82671	5.15577	5.09108	6.68426	5.12342	-1.56084	0.000486302	0.0210123
ENSMUSG00000058818	Pirb	7.71407	8.27613	6.11066	6.47254	7.9951	6.2916	-1.7035	3e-06	0.000425526
ENSMUSG00000030827	Fgf21	0.843646	0	2.19671	2.88021	0.421823	2.53846	2.11664	0.0246873	0.36121
ENSMUSG00000027875	Hmgcs2	9.58304	9.30575	10.6413	10.3972	9.44439	10.5193	1.0749	0.00147999	0.0484264
ENSMUSG00000049685	Cyp2g1	3.69139	1.78489	5.60855	4.50033	2.73814	5.05444	2.3163	0.000343228	0.0162571
ENSMUSG00000010830	Kdelr3	9.04169	9.32605	7.48399	7.86956	9.18387	7.67677	-1.5071	7.02e-06	0.000811872
ENSMUSG00000042750	Bex2	0.843646	2.09127	3.0301	3.77874	1.46746	3.40442	1.93696	0.017937	0.29561
ENSMUSG00000036106	Prr5	7.47728	7.71231	6.72983	6.24941	7.5948	6.48962	-1.10518	0.00369335	0.0967736
ENSMUSG00000089762	Ier5l	6.01271	5.91928	7.47433	6.59153	5.96599	7.03293	1.06694	0.00387378	0.0998517
ENSMUSG00000026173	Plcd4	6.41321	6.82671	5.20333	5.42602	6.61996	5.31468	-1.30528	0.00298016	0.0814919
ENSMUSG00000035356	Nfkbiz	9.10551	8.91785	11.5678	11.441	9.01168	11.5044	2.49271	2.84e-11	1.78e-08
ENSMUSG00000032053	Pou2af1	0	1.3954	3.69463	1.18429	0.6977	2.43946	1.74176	0.0149826	0.264548
ENSMUSG00000069607	Cd300lh	5.6051	6.16856	3.69463	4.793	5.88683	4.24381	-1.64302	0.00233036	0.0682205
ENSMUSG00000051504	Siglech	4.67987	5.81867	3.93897	4.41685	5.24927	4.17791	-1.07136	0.0358409	0.458044
ENSMUSG00000022878	Adipoq	11.4415	11.8396	9.87849	10.4189	11.6406	10.1487	-1.49188	8.62e-05	0.00539003
ENSMUSG00000031165	Was	6.71548	7.09108	5.42012	5.86451	6.90328	5.64231	-1.26097	0.00263101	0.0746041
ENSMUSG00000019975	Ikbip	8.92626	9.2719	7.94909	8.12763	9.09908	8.03836	-1.06072	0.00123375	0.042429
ENSMUSG00000049687	Fam109b	6.83074	6.79528	5.45982	5.98534	6.81301	5.72258	-1.09043	0.0105246	0.210508
ENSMUSG00000022504	Ciita	7.65273	8.45772	6.40317	7.07268	8.05522	6.73793	-1.3173	0.000172207	0.00943709
ENSMUSG00000092500	Gm20400	0	1.3954	3.93897	4.65407	0.6977	4.29652	3.59882	4.65e-06	0.000588766
ENSMUSG00000038498	Catsper1	0	1.3954	3.40029	1.82579	0.6977	2.61304	1.91534	0.024014	0.354775
ENSMUSG00000039007	Cpq	9.20598	9.63501	8.09492	8.08094	9.4205	8.08793	-1.33257	4.82e-05	0.00348624
ENSMUSG00000038463	Olfml2b	9.47925	10.0577	8.22735	8.25928	9.76848	8.24332	-1.52516	3.02e-06	0.000425526
ENSMUSG00000069892	9930111J21Rik2	6.75847	7.08242	5.37929	6.01403	6.92044	5.69666	-1.22378	0.00374656	0.0972231
ENSMUSG00000021190	Lgmn	9.88047	10.3965	9.02769	8.9616	10.1385	8.99465	-1.14383	0.0004675	0.0203302
ENSMUSG00000003283	Hck	5.90205	6.75228	4.77004	5.38268	6.32717	5.07636	-1.25081	0.0054908	0.130896
ENSMUSG00000103898	Gm30238	4.99949	4.75968	3.55496	2.88021	4.87958	3.21758	-1.662	0.00959946	0.197422
ENSMUSG00000055745	Ldoc1l	6.03036	6.56621	5.05567	5.29187	6.29828	5.17377	-1.12451	0.013445	0.24795
ENSMUSG00000046818	Ddit4l	8.87835	9.23919	7.91379	8.01149	9.05877	7.96264	-1.09613	0.00085742	0.0322874
ENSMUSG00000066113	Adamtsl1	8.53634	9.05243	6.82412	7.00283	8.79439	6.91347	-1.88091	4.71e-08	1.16e-05
ENSMUSG00000093800	Gm20796	2.31409	2.09127	0	0	2.20268	0	-2.20268	0.0494093	0.556463
ENSMUSG00000057265	Ccdc176	5.16838	4.84401	6.11066	6.45172	5.00619	6.28119	1.275	0.00624499	0.144903
ENSMUSG00000028600	Podn	9.82341	10.1119	8.36441	8.93559	9.96764	8.65	-1.31763	8.1e-05	0.00512516
ENSMUSG00000073051	Gm14812	3.59981	2.09127	0	0	2.84554	0	-2.84554	0.00279274	0.0780289
ENSMUSG00000090031	4732440D04Rik	6.65988	6.55374	3.93897	5.66186	6.60681	4.80042	-1.8064	0.00048739	0.0210256
ENSMUSG00000006958	Chrd	6.73713	6.94598	5.00289	5.54876	6.84156	5.27582	-1.56573	0.000364339	0.0168207
ENSMUSG00000071036	Gm10309	2.06292	1.78489	3.93897	2.88021	1.92391	3.40959	1.48568	0.0360616	0.459242
ENSMUSG00000102183	Gm37188	4.14455	3.81198	5.33727	5.24423	3.97826	5.29075	1.31249	0.0182955	0.298598
ENSMUSG00000071076	Jund	9.35171	9.35867	11.4234	11.0669	9.35519	11.2452	1.88997	1.31e-07	2.75e-05
ENSMUSG00000084796	Mir142hg	4.67987	5.17226	3.69463	3.11021	4.92606	3.40242	-1.52365	0.0140893	0.254951
ENSMUSG00000029925	Tbxas1	6.33016	6.65058	4.3303	4.91971	6.49037	4.62501	-1.86537	0.000103692	0.00619845
ENSMUSG00000054459	Vsnl1	5.43004	5.23606	6.44334	6.57237	5.33305	6.50786	1.1748	0.00814803	0.17731
ENSMUSG00000031389	Arhgap4	6.59021	6.96494	5.86664	5.66186	6.77757	5.76425	-1.01332	0.0156916	0.271029
ENSMUSG00000024529	Lox	10.7711	11.4852	9.44121	9.77977	11.1281	9.61049	-1.51765	1.39e-05	0.00131368
ENSMUSG00000092572	Serpinb10	3.85876	3.43078	4.70544	5.42602	3.64477	5.06573	1.42096	0.012576	0.238448
ENSMUSG00000062257	Opcml	6.75847	7.17487	4.94811	5.62514	6.96667	5.28662	-1.68005	0.000103914	0.00619845
ENSMUSG00000038754	Elovl3	10.0447	9.86557	11.5797	11.9108	9.95512	11.7452	1.79012	3.12e-06	0.000433762
ENSMUSG00000019122	Ccl9	8.92626	9.16531	7.55903	7.78052	9.04579	7.66978	-1.37601	3.93e-05	0.00294318
ENSMUSG00000049988	Lrrc25	6.03036	6.42277	4.49224	5.29187	6.22656	4.89205	-1.33451	0.0062638	0.14509
ENSMUSG00000087106	Gm13964	0	0	2.80196	1.18429	0	1.99312	1.99312	0.0202447	0.32021
ENSMUSG00000030589	Rasgrp4	7.61814	8.22987	6.53913	6.78706	7.924	6.66309	-1.26091	0.000363082	0.0168203
ENSMUSG00000019055	Plod1	10.0927	10.5178	8.91437	9.23577	10.3052	9.07507	-1.23017	0.000212311	0.0112683
ENSMUSG00000029299	Abcg3	4.9632	5.6415	2.80196	3.30853	5.30235	3.05525	-2.2471	0.00021466	0.0113706
ENSMUSG00000035376	Hacd2	11.2401	10.783	12.3468	12.5528	11.0116	12.4498	1.4382	0.00106183	0.03802
ENSMUSG00000100862	Gm10925	7.83948	7.33642	9.96727	8.86253	7.58795	9.4149	1.82695	9.78e-09	3.07e-06
ENSMUSG00000034645	Zyg11a	5.26098	5.83936	2.80196	4.97912	5.55017	3.89054	-1.65963	0.0131519	0.244869
ENSMUSG00000096988	A930029G22Rik	2.06292	2.7457	0	0	2.40431	0	-2.40431	0.0249739	0.363382
ENSMUSG00000039579	Grin3a	2.06292	1.3954	2.80196	4.02415	1.72916	3.41306	1.6839	0.0223797	0.339425
ENSMUSG00000079559	Gm684	4.48888	4.30393	2.80196	3.11021	4.3964	2.95608	-1.44032	0.031554	0.426499
ENSMUSG00000015312	Gadd45b	7.29221	7.52065	8.87085	8.19182	7.40643	8.53134	1.12491	0.000541501	0.0228839
ENSMUSG00000097624	Gm5091	2.71415	3.43078	1.13407	1.18429	3.07246	1.15918	-1.91328	0.0316412	0.426738
ENSMUSG00000040165	Cd209c	7.0883	7.4948	4.3303	5.33799	7.29155	4.83415	-2.4574	2.72e-08	7.34e-06
ENSMUSG00000043895	S1pr2	8.22384	8.5672	6.94096	7.08625	8.39552	7.01361	-1.38192	6.79e-05	0.00450648
ENSMUSG00000102600	Gm37266	3.39711	3.53593	1.13407	0	3.46652	0.567037	-2.89948	0.00235238	0.0687905
ENSMUSG00000041750	Cd1d2	3.28398	3.89338	2.53085	1.18429	3.58868	1.85757	-1.73111	0.0443545	0.521608
ENSMUSG00000107271	BC028471	2.06292	3.19426	0	1.18429	2.62859	0.592143	-2.03645	0.0409911	0.498142
ENSMUSG00000067813	Xkr9	3.02702	2.55872	4.49224	3.90666	2.79287	4.19945	1.40658	0.031176	0.424908
ENSMUSG00000091405	Hist2h4	4.84851	5.20451	3.82197	3.63837	5.02651	3.73017	-1.29634	0.0283204	0.396456
ENSMUSG00000032068	Plet1	6.95606	7.4948	8.7196	8.59933	7.22543	8.65946	1.43404	3.32e-05	0.00260508
ENSMUSG00000103569	Gm38067	0	0	1.7611	2.60645	0	2.18377	2.18377	0.0203182	0.32021
ENSMUSG00000033377	Palmd	8.59087	8.60697	9.85449	9.74168	8.59892	9.79809	1.19917	0.000257821	0.0130665
ENSMUSG00000022132	Cldn10	8.2876	8.65152	7.10018	7.46439	8.46956	7.28229	-1.18727	0.000526937	0.022409
ENSMUSG00000024678	Ms4a4d	7.37741	7.70105	5.86664	6.09683	7.53923	5.98174	-1.55749	5.48e-05	0.00383496
ENSMUSG00000021880	Rnase6	4.92597	5.77637	3.93897	4.23382	5.35117	4.0864	-1.26478	0.0176373	0.292818
ENSMUSG00000029378	Areg	4.53905	4.71559	8.22158	7.92349	4.62732	8.07254	3.44521	1.59e-17	3.89e-14
ENSMUSG00000020493	Prr11	4.63444	4.84401	5.74336	5.83265	4.73922	5.788	1.04878	0.0365049	0.462087
ENSMUSG00000021367	Edn1	5.31956	5.59359	7.4646	6.9444	5.45657	7.2045	1.74793	1.3e-05	0.00126064
ENSMUSG00000043832	Clec4a3	7.39794	7.86643	5.95265	5.92619	7.63219	5.93942	-1.69277	9.69e-06	0.00100106
ENSMUSG00000043099	Hic1	7.01928	7.66673	5.71082	5.73262	7.343	5.72172	-1.62129	3.66e-05	0.00277761
ENSMUSG00000030470	Csrp3	8.23149	7.17487	9.15712	9.18305	7.70318	9.17008	1.4669	3.99e-05	0.00297199
ENSMUSG00000085609	1700016P03Rik	0	0	3.40029	1.82579	0	2.61304	2.61304	0.00170796	0.0545617
ENSMUSG00000040016	Ptger3	8.46027	8.83012	6.61142	7.69451	8.6452	7.15297	-1.49223	3.49e-05	0.0026951
ENSMUSG00000042286	Stab1	10.0425	10.5659	8.38518	8.75191	10.3042	8.56855	-1.73565	2.12e-07	4.23e-05
ENSMUSG00000106944	Gm43843	4.80816	5.03549	3.55496	3.90666	4.92183	3.73081	-1.19102	0.0469883	0.541178
ENSMUSG00000002111	Spi1	7.62976	8.10726	6.91262	6.75343	7.86851	6.83303	-1.03549	0.00352537	0.093005
ENSMUSG00000038768	9130409I23Rik	2.87905	3.19426	4.77004	4.85774	3.03665	4.81389	1.77724	0.00400773	0.102423
ENSMUSG00000040528	Milr1	5.34798	5.68787	4.70544	4.02415	5.51793	4.3648	-1.15313	0.0384616	0.480065
ENSMUSG00000043300	B3galnt1	7.50279	7.59554	6.13539	6.24941	7.54916	6.1924	-1.35676	0.000375866	0.0172503
ENSMUSG00000045730	Adrb2	7.91742	7.5013	9.36222	8.91672	7.70936	9.13947	1.43011	1.59e-05	0.00147097
ENSMUSG00000021423	Ly86	6.9744	7.52704	5.74336	5.83265	7.25072	5.788	-1.46272	0.000216032	0.0114209
ENSMUSG00000108107	RP24-327I4.7	3.93569	3.89338	5.05567	5.03618	3.91454	5.04593	1.13139	0.0469118	0.540759
ENSMUSG00000066677	Pydc3	4.07823	4.11321	3.0301	1.82579	4.09572	2.42795	-1.66778	0.0326276	0.434945
ENSMUSG00000029372	Ppbp	2.71415	0.860214	5.77518	5.19496	1.78718	5.48507	3.69789	4e-08	1.01e-05
ENSMUSG00000024228	Nudt12	6.6935	6.54117	7.45481	7.78052	6.61733	7.61767	1.00033	0.00629468	0.145306
ENSMUSG00000101122	Gm17971	3.93569	3.19426	5.5361	5.19496	3.56497	5.36553	1.80056	0.00167328	0.0536641
ENSMUSG00000043924	Ncmap	6.55406	6.16856	7.63036	7.11302	6.36131	7.37169	1.01038	0.00646324	0.148434
ENSMUSG00000067261	Foxd3	4.72392	4.5244	5.95265	5.33799	4.62416	5.64532	1.02116	0.0373876	0.470389
ENSMUSG00000079537	C030048H21Rik	3.50202	3.53593	1.13407	2.26829	3.51897	1.70118	-1.81779	0.0341184	0.445688
ENSMUSG00000032487	Ptgs2	5.55721	4.96192	7.71484	8.40722	5.25957	8.06103	2.80146	4.95e-13	4.94e-10
ENSMUSG00000000386	Mx1	5.82325	6.47659	5.49847	4.23382	6.14992	4.86614	-1.28378	0.0148123	0.262916
ENSMUSG00000054256	Msi1	4.26868	5.20451	3.22704	3.90666	4.7366	3.56685	-1.16975	0.0478655	0.548419
ENSMUSG00000047281	Sfn	11.1737	10.8108	13.1286	12.4916	10.9923	12.8101	1.81786	6.64e-05	0.00441818
ENSMUSG00000054598	9130230L23Rik	5.45639	4.75968	6.77774	6.91428	5.10803	6.84601	1.73798	9.22e-05	0.00565977
ENSMUSG00000021696	Elovl7	10.6963	10.829	12.1294	12.5574	10.7627	12.3434	1.58067	0.000179207	0.00978095
ENSMUSG00000046006	Gapt	4.38298	4.57462	2.53085	3.48286	4.4788	3.00685	-1.47195	0.0320502	0.429278
ENSMUSG00000097944	A130014A01Rik	5.80287	5.6415	4.56686	4.32824	5.72218	4.44755	-1.27463	0.0154975	0.268365
ENSMUSG00000085184	4933439K11Rik	3.93569	4.62316	3.0301	2.60645	4.27942	2.81828	-1.46115	0.0306431	0.420886
ENSMUSG00000063455	D630045J12Rik	7.45785	7.57718	9.41872	9.47898	7.51751	9.44885	1.93134	9.95e-09	3.08e-06
ENSMUSG00000064452	Gm24564	3.69139	3.05966	0	0	3.37552	0	-3.37552	0.000506061	0.0216941
ENSMUSG00000042804	Gpr153	9.98936	10.5234	8.73181	9.1925	10.2564	8.96215	-1.29421	9.44e-05	0.00577174
ENSMUSG00000025930	Msc	2.52794	3.81198	1.7611	0	3.16996	0.880548	-2.28941	0.015776	0.27127
ENSMUSG00000027654	Fam83d	6.24204	6.42277	7.38434	7.3225	6.33241	7.35342	1.02102	0.00720716	0.161542
ENSMUSG00000093155	Gm25035	0	0	0	2.88021	0	1.4401	1.4401	0.039539	0.486559
ENSMUSG00000056413	Adap1	7.9079	7.99186	6.31932	6.47254	7.94988	6.39593	-1.55396	2.36e-05	0.00201414
ENSMUSG00000068335	Dok1	6.61381	6.84728	5.45982	5.69767	6.73055	5.57875	-1.1518	0.0071828	0.161251
ENSMUSG00000013523	Bcas1	6.01271	5.83936	7.2549	6.98844	5.92604	7.12167	1.19564	0.00248649	0.071778
ENSMUSG00000101636	4930579H20Rik	0	0	1.7611	2.26829	0	2.01469	2.01469	0.0394112	0.48637
ENSMUSG00000033200	Tpsg1	3.59981	3.89338	0	0	3.7466	0	-3.7466	8.17e-05	0.0051613
ENSMUSG00000026822	Lcn2	5.62846	5.03549	7.04904	7.04514	5.33198	7.04709	1.71511	5.61e-05	0.0038901
ENSMUSG00000032401	Lctl	5.23077	5.4927	2.19671	4.02415	5.36174	3.11043	-2.2513	0.000728113	0.0285755
ENSMUSG00000086593	Gm16548	0	0	3.0301	3.30853	0	3.16932	3.16932	0.000314257	0.0152942
ENSMUSG00000108786	RP24-316O13.1	0	0.860214	2.19671	2.60645	0.430107	2.40158	1.97147	0.0426655	0.509454
ENSMUSG00000063160	Numbl	8.25044	8.5703	7.40483	7.40063	8.41037	7.40273	-1.00764	0.00305395	0.0824597
ENSMUSG00000097328	Tnfsf12	6.4266	6.54117	5.80632	4.97912	6.48389	5.39272	-1.09117	0.0220445	0.336814
ENSMUSG00000081723	Gm15931	4.4369	5.10549	2.53085	3.63837	4.7712	3.08461	-1.68659	0.00986762	0.201097
ENSMUSG00000054537	Tmprss11e	6.11549	6.95549	7.54064	8.1407	6.53549	7.84067	1.30518	0.000447156	0.0195718
ENSMUSG00000029373	Pf4	8.00034	8.39969	7.02277	7.17785	8.20002	7.10031	-1.0997	0.00147019	0.0482816
ENSMUSG00000025877	Hk3	5.48226	5.95764	4.24197	4.793	5.71995	4.51748	-1.20247	0.0206571	0.322706
ENSMUSG00000035828	Pim3	9.61409	9.38177	11.2686	11.1124	9.49793	11.1905	1.69253	2.39e-06	0.000357843
ENSMUSG00000027399	Il1a	4.99949	4.75968	2.80196	4.23382	4.87958	3.51789	-1.36169	0.0434676	0.51538
ENSMUSG00000049571	Cfap46	3.93569	3.7257	2.19671	2.26829	3.83069	2.2325	-1.59819	0.0338781	0.444602
ENSMUSG00000097503	3110045C21Rik	3.85876	3.53593	5.05567	4.65407	3.69734	4.85487	1.15753	0.0465567	0.538006
ENSMUSG00000030483	Cyp2b10	8.97263	8.86586	10.3159	10.6973	8.91925	10.5066	1.58732	2.79e-06	0.000398174
ENSMUSG00000058443	Rpl10-ps3	0	0	2.53085	2.60645	0	2.56865	2.56865	0.00569932	0.135075
ENSMUSG00000035000	Dpp4	10.0294	9.92728	8.62672	8.54138	9.97834	8.58405	-1.39429	2.66e-05	0.00222028
ENSMUSG00000060314	Zfp941	3.50202	1.78489	4.0472	4.50033	2.64345	4.27377	1.63031	0.0339033	0.444602
ENSMUSG00000025551	Fgf14	6.04779	6.35254	5.00289	4.57925	6.20016	4.79107	-1.40909	0.00402291	0.102714
ENSMUSG00000031486	Adgra2	9.23671	9.54969	8.33269	8.39636	9.3932	8.36452	-1.02868	0.00161129	0.0520283
ENSMUSG00000069917	Hba-a2	6.34434	6.24808	9.06357	7.84581	6.29621	8.45469	2.15848	1.22e-10	6.44e-08
ENSMUSG00000026581	Sell	3.93569	3.63393	5.49847	4.72521	3.78481	5.11184	1.32703	0.0145755	0.259395
ENSMUSG00000072612	Gm10382	3.50202	1.78489	4.41354	4.32824	2.64345	4.37089	1.72744	0.022581	0.341272
ENSMUSG00000019278	Dpep1	9.71574	10.3816	8.38518	8.22901	10.0487	8.3071	-1.74156	1.27e-07	2.7e-05
ENSMUSG00000038233	Fam198a	7.0967	7.3509	5.67753	6.09683	7.2238	5.88718	-1.33662	0.000862514	0.0324339
ENSMUSG00000052760	A630001G21Rik	5.48226	5.77637	4.41354	4.72521	5.62932	4.56937	-1.05995	0.0423867	0.507925
ENSMUSG00000031362	Xlr4c	3.16121	3.43078	0	2.26829	3.29599	1.13415	-2.16185	0.0370636	0.466967
ENSMUSG00000103243	Lce1d	8.46027	8.23768	5.74336	7.03117	8.34897	6.38727	-1.96171	2.78e-07	5.48e-05
ENSMUSG00000050973	Gdpgp1	5.6051	5.75475	4.49224	4.793	5.67993	4.64262	-1.03731	0.0456405	0.53133
ENSMUSG00000020423	Btg2	9.86088	9.40798	13.3008	12.9917	9.63443	13.1462	3.51181	2.82e-12	2.23e-09
ENSMUSG00000039774	Galnt12	5.90205	6.03142	4.89116	4.72521	5.96674	4.80818	-1.15855	0.0200475	0.319079
ENSMUSG00000035373	Ccl7	6.04779	6.83703	7.32107	7.76372	6.44241	7.5424	1.09999	0.00424608	0.106993
ENSMUSG00000102758	Naaladl2	7.0883	6.40899	7.63036	7.96816	6.74865	7.79926	1.05062	0.00486612	0.118733
ENSMUSG00000092586	Ly6g6c	11.284	10.9979	12.1748	12.167	11.1409	12.1709	1.02995	0.0141764	0.25601
ENSMUSG00000002475	Abhd3	8.37306	8.14515	9.33312	9.71134	8.25911	9.52223	1.26313	0.000126447	0.00737936
ENSMUSG00000077167	Gm24119	2.87905	2.09127	4.56686	4.50033	2.48516	4.5336	2.04844	0.00228229	0.0671047
ENSMUSG00000068614	Actc1	6.51699	6.91708	4.41354	5.33799	6.71703	4.87576	-1.84127	7.75e-05	0.00502655
ENSMUSG00000019539	Rcn3	11.0188	11.4906	9.68685	9.8391	11.2547	9.76298	-1.4917	2.98e-05	0.00238982
ENSMUSG00000038135	Crygn	5.06943	5.89971	6.52047	6.83609	5.48457	6.67828	1.19371	0.0075229	0.167216
ENSMUSG00000090527	Gm5538	10.0917	9.7015	11.3652	11.6213	9.89658	11.4933	1.59668	2.04e-05	0.00179861
ENSMUSG00000037005	Xpnpep2	6.51699	6.76315	5.29399	5.76674	6.64007	5.53036	-1.10971	0.0111858	0.219791
ENSMUSG00000010307	Tmem86a	9.52198	9.74053	10.7078	11.2156	9.63125	10.9617	1.33042	0.000137393	0.00783167
ENSMUSG00000029674	Limk1	7.95023	8.22987	6.86905	7.04514	8.09005	6.9571	-1.13295	0.00128546	0.0438589
ENSMUSG00000021069	Pygl	10.0261	10.0511	8.49914	9.10852	10.0386	8.80383	-1.23476	0.000249101	0.0126961
ENSMUSG00000031220	Awat2	9.20404	9.05464	10.4562	10.5385	9.12934	10.4973	1.368	5.52e-05	0.00385761
ENSMUSG00000041653	Pnpla3	9.89258	9.41317	7.89942	8.31799	9.65287	8.1087	-1.54417	2.77e-06	0.000397523
ENSMUSG00000048126	Col6a3	11.9471	12.8168	10.4684	11.0146	12.3819	10.7415	-1.6404	8.68e-05	0.0054176
ENSMUSG00000048776	Pthlh	5.4032	4.99917	6.52047	6.24941	5.20119	6.38494	1.18375	0.00903813	0.190976
ENSMUSG00000056270	Prr9	5.90205	5.17226	6.74598	6.64754	5.53715	6.69676	1.15961	0.00890238	0.188997
ENSMUSG00000079186	Gzmc	8.72425	9.98297	8.58693	7.90062	9.35361	8.24377	-1.10983	0.000322447	0.0155582
ENSMUSG00000008348	Ubc	7.39113	7.19908	9.06357	8.62745	7.29511	8.84551	1.55041	3.67e-06	0.00047985
ENSMUSG00000050069	Grem2	7.3705	7.63749	6.23028	6.32004	7.50399	6.27516	-1.22883	0.00117995	0.0410502
ENSMUSG00000022893	Adamts1	9.47925	9.62163	11.3414	11.3967	9.55044	11.3691	1.81863	6.77e-07	0.000116213
ENSMUSG00000049608	Gpr55	2.52794	3.89338	1.13407	1.82579	3.21066	1.47993	-1.73073	0.0300707	0.415352
ENSMUSG00000037206	Islr	8.78528	9.08961	7.20904	6.91428	8.93744	7.06166	-1.87579	5.9e-08	1.33e-05
ENSMUSG00000001918	Slc1a5	10.7046	10.8036	8.86347	9.69372	10.7541	9.27859	-1.47551	3.29e-05	0.00259003
ENSMUSG00000049191	Rgag4	6.45301	6.89748	5.57278	5.73262	6.67524	5.6527	-1.02255	0.0154871	0.268365
ENSMUSG00000028373	Astn2	3.93569	3.97044	1.7611	2.88021	3.95307	2.32065	-1.63242	0.035594	0.456341
ENSMUSG00000026600	Soat1	9.96088	9.41489	11.1107	11.1305	9.68789	11.1206	1.43272	8.06e-05	0.00512516
ENSMUSG00000030208	Emp1	12.2162	12.159	13.2996	13.2392	12.1876	13.2694	1.08181	0.0406179	0.495223
ENSMUSG00000040705	A930016O22Rik	3.50202	3.81198	1.7611	1.18429	3.657	1.47269	-2.18431	0.0089129	0.189071
ENSMUSG00000087484	2900089D17Rik	5.06943	4.80246	3.0301	2.88021	4.93595	2.95515	-1.98079	0.00191485	0.0596167
ENSMUSG00000082938	Gm2810	0.843646	0.860214	3.55496	2.26829	0.85193	2.91162	2.0597	0.00942694	0.196166
ENSMUSG00000078616	Trim30c	4.32696	5.03549	2.53085	0	4.68123	1.26542	-3.4158	6.26e-05	0.0042518
ENSMUSG00000000594	Gm2a	9.42191	9.79583	8.61797	8.56096	9.60887	8.58946	-1.01941	0.00172681	0.0550984
ENSMUSG00000041559	Fmod	7.54637	7.85631	8.7196	8.79387	7.70134	8.75674	1.0554	0.00173689	0.0552892
ENSMUSG00000085058	8030453O22Rik	1.75862	2.7457	0	0	2.25216	0	-2.25216	0.0349485	0.452802
ENSMUSG00000043263	Pyhin1	4.58753	5.97644	3.22704	3.63837	5.28199	3.43271	-1.84928	0.000676451	0.0273851
ENSMUSG00000107921	RP23-266D1.2	3.02702	2.55872	1.13407	0	2.79287	0.567037	-2.22583	0.0314675	0.425916
ENSMUSG00000033453	Adamts15	6.92809	7.67826	5.67753	5.38268	7.30317	5.5301	-1.77307	9.46e-06	0.000985297
ENSMUSG00000018906	P4ha2	9.66015	10.0399	7.98355	8.39636	9.85005	8.18996	-1.66009	6.12e-07	0.000106537
ENSMUSG00000024680	Ms4a2	5.26098	5.4927	3.82197	4.23382	5.37684	4.0279	-1.34894	0.0163586	0.277921
ENSMUSG00000028876	Epha10	3.28398	3.53593	1.13407	1.18429	3.40995	1.15918	-2.25077	0.0100014	0.20257
ENSMUSG00000048779	P2ry6	6.65988	7.43488	4.70544	4.41685	7.04738	4.56115	-2.48623	2.64e-08	7.27e-06
ENSMUSG00000022816	Fstl1	12.6834	13.1204	11.414	11.4561	12.9019	11.435	-1.46686	0.00182405	0.0571796
ENSMUSG00000020251	Glt8d2	8.53943	8.90564	6.66336	7.4222	8.72253	7.04278	-1.67975	1.72e-06	0.000267964
ENSMUSG00000067597	Dgat2l6	9.40679	9.38705	10.5751	11.1099	9.39692	10.8425	1.44557	2.7e-05	0.00223252
ENSMUSG00000051067	Lingo3	4.80816	4.92367	3.22704	2.60645	4.86592	2.91674	-1.94917	0.00303952	0.0821983
ENSMUSG00000100985	Gm10640	1.75862	0	3.0301	3.48286	0.879309	3.25648	2.37717	0.00958953	0.197422
ENSMUSG00000024553	Galr1	0	0	3.93897	0	0	1.96949	1.96949	0.000543397	0.0228923
ENSMUSG00000041359	Tcl1	0	0.860214	2.53085	2.26829	0.430107	2.39957	1.96946	0.0426176	0.509107
ENSMUSG00000044017	Adgrd1	9.8272	10.2351	7.75529	8.58983	10.0311	8.17256	-1.85857	5.4e-08	1.26e-05
ENSMUSG00000076617	Ighm	8.80079	9.06127	7.83294	7.67667	8.93103	7.75481	-1.17622	0.000439841	0.0193458
ENSMUSG00000060224	Pyroxd2	8.00926	8.18207	6.31932	6.55295	8.09567	6.43613	-1.65953	5.21e-06	0.000644936
ENSMUSG00000009214	Tmem8c	1.75862	2.9112	0	0	2.33491	0	-2.33491	0.0249384	0.363303
ENSMUSG00000004359	Spic	2.71415	3.97044	1.7611	1.18429	3.3423	1.47269	-1.8696	0.0199671	0.318665
ENSMUSG00000079455	Gm16026	2.87905	2.7457	0	1.18429	2.81237	0.592143	-2.22023	0.0312776	0.425268
ENSMUSG00000106062	Gm43820	2.52794	1.78489	4.24197	4.02415	2.15642	4.13306	1.97664	0.00532971	0.12762
ENSMUSG00000067224	Gm3695	2.52794	3.43078	1.13407	1.18429	2.97936	1.15918	-1.82018	0.0400314	0.490309
ENSMUSG00000047959	Kcna3	3.69139	5.17226	1.7611	3.77874	4.43182	2.76992	-1.6619	0.0180024	0.296077
ENSMUSG00000074491	Clec4g	4.00872	3.19426	1.7611	1.18429	3.60149	1.47269	-2.1288	0.00897225	0.189991
ENSMUSG00000045362	Tnfrsf26	4.99949	5.4927	4.3303	3.90666	5.2461	4.11848	-1.12761	0.0455776	0.531055
ENSMUSG00000024730	Ms4a8a	4.72392	4.92367	2.80196	1.18429	4.8238	1.99312	-2.83067	0.000182769	0.00993509
ENSMUSG00000053168	9030619P08Rik	3.28398	3.43078	4.41354	5.09108	3.35738	4.75231	1.39493	0.0187059	0.302471
ENSMUSG00000024300	Myo1f	8.00926	8.49732	6.99601	7.40063	8.25329	7.19832	-1.05497	0.00213356	0.0639168
ENSMUSG00000018774	Cd68	8.18498	8.7586	6.83925	7.0997	8.47179	6.96948	-1.50231	1.23e-05	0.00121325
ENSMUSG00000059027	9630013D21Rik	5.53266	5.56902	3.40029	3.77874	5.55084	3.58952	-1.96132	0.000655668	0.0266237
ENSMUSG00000042677	Zc3h12a	7.50279	7.3935	8.8107	8.69102	7.44815	8.75086	1.30272	0.000112359	0.00661448
ENSMUSG00000079465	Col4a3	5.69636	6.48974	4.56686	5.14396	6.09305	4.85541	-1.23764	0.00881085	0.187634
ENSMUSG00000019852	Arfgef3	4.80816	5.46634	2.19671	3.48286	5.13725	2.83978	-2.29747	0.000423449	0.0189337
ENSMUSG00000035686	Thrsp	11.1093	10.7554	7.95605	9.06804	10.9323	8.51205	-2.4203	3.61e-11	2.16e-08
ENSMUSG00000034947	Tmem106a	8.40385	8.73395	7.34247	7.41146	8.5689	7.37697	-1.19193	0.000441859	0.0194029
ENSMUSG00000097331	F420014N23Rik	4.53905	4.75968	3.55496	3.11021	4.64936	3.33258	-1.31678	0.0409035	0.497896
ENSMUSG00000025534	Gusb	8.74042	9.2776	7.88491	7.93853	9.00901	7.91172	-1.09729	0.000754838	0.0290186
ENSMUSG00000036103	Colec12	9.70067	10.3074	8.57793	8.82659	10.004	8.70226	-1.30177	6.13e-05	0.00419359
ENSMUSG00000100622	Gm20379	0	0	0	3.11021	0	1.5551	1.5551	0.0203646	0.32021
ENSMUSG00000047501	Cldn4	8.45701	8.3892	9.76817	9.41588	8.42311	9.59203	1.16892	0.000306853	0.0150425
ENSMUSG00000050370	Ch25h	1.37248	3.43078	5.00289	3.63837	2.40163	4.32063	1.919	0.00626344	0.14509
ENSMUSG00000064372	mt-Tp	9.08877	8.38569	10.4985	10.0073	8.73723	10.2529	1.51568	7.5e-06	0.000849682
ENSMUSG00000027380	Acoxl	8.47967	8.16167	9.40353	9.72659	8.32067	9.56506	1.24439	0.00017111	0.00941522
ENSMUSG00000029641	Rasl11a	4.88776	4.41837	6.46301	5.92619	4.65307	6.1946	1.54153	0.00117075	0.0408011
ENSMUSG00000034394	Lif	5.93989	6.32346	4.24197	5.03618	6.13167	4.63908	-1.4926	0.00299711	0.0817068
ENSMUSG00000029019	Nppb	0	0.860214	4.14787	2.26829	0.430107	3.20808	2.77797	0.000266917	0.0134015
ENSMUSG00000065608	Mirlet7c-2	2.31409	0	3.69463	3.63837	1.15704	3.6665	2.50946	0.00626961	0.1451
ENSMUSG00000100658	F730311O21Rik	5.03488	4.62316	1.13407	2.26829	4.82902	1.70118	-3.12784	2.51e-05	0.00211571
ENSMUSG00000056679	Gpr173	4.88776	5.10549	3.69463	3.63837	4.99663	3.6665	-1.33013	0.0258884	0.371339
ENSMUSG00000033998	Kcnk1	6.35838	5.93859	7.4646	7.49525	6.14848	7.47993	1.33144	0.000552086	0.0231859
ENSMUSG00000061780	Cfd	13.2542	13.5128	11.7797	12.2534	13.3835	12.0165	-1.36695	0.0112814	0.220573
ENSMUSG00000097820	E530011L22Rik	5.29057	5.10549	3.40029	4.13279	5.19803	3.76654	-1.43149	0.0157363	0.271119
ENSMUSG00000084968	Gm12743	1.37248	1.3954	2.80196	3.77874	1.38394	3.29035	1.90641	0.0136534	0.250594
ENSMUSG00000030786	Itgam	6.24204	7.00212	5.42012	5.66186	6.62208	5.54099	-1.08109	0.00940379	0.196166
ENSMUSG00000036951	C130079G13Rik	10.5296	9.79052	11.7525	12.0266	10.16	11.8896	1.72953	1.81e-05	0.00163152
ENSMUSG00000077192	Snora17	3.28398	3.53593	1.13407	1.82579	3.40995	1.47993	-1.93002	0.0245563	0.360445
ENSMUSG00000014599	Csf1	9.80815	10.1834	8.54601	8.78141	9.99577	8.66371	-1.33206	5.2e-05	0.00367269
ENSMUSG00000031504	Rab20	4.58753	4.57462	6.15971	5.14396	4.58108	5.65183	1.07075	0.0204003	0.320345
ENSMUSG00000048138	Dmrt2	5.69636	6.16856	3.40029	3.90666	5.93246	3.65348	-2.27898	3.46e-05	0.00268903
ENSMUSG00000024340	Btnl2	1.37248	2.7457	0	0	2.05909	0	-2.05909	0.0492247	0.556005
ENSMUSG00000086254	3100003L05Rik	0.843646	0	3.0301	2.26829	0.421823	2.6492	2.22737	0.0143686	0.257336
ENSMUSG00000027912	Lce1m	11.8358	11.2663	10.4538	10.5581	11.551	10.5059	-1.04513	0.00440023	0.109851
ENSMUSG00000036564	Ndrg4	9.09087	9.3676	7.81774	8.1078	9.22923	7.96277	-1.26646	0.000130957	0.00756071
ENSMUSG00000086578	Gm13583	4.00872	3.97044	4.77004	5.83265	3.98958	5.30134	1.31176	0.0112061	0.219791
ENSMUSG00000023224	Serping1	12.0207	12.3574	11.0006	10.8413	12.189	10.921	-1.26808	0.00215466	0.064325
ENSMUSG00000025784	Clec3b	11.9801	12.3909	10.6542	10.4793	12.1855	10.5667	-1.61873	7.63e-05	0.00498417
ENSMUSG00000065147	Snora31	3.16121	3.53593	7.26614	6.34284	3.34857	6.80449	3.45592	1.18e-12	1.03e-09
ENSMUSG00000030365	Clec2i	3.93569	4.47236	2.80196	2.26829	4.20402	2.53513	-1.6689	0.0187006	0.302471
ENSMUSG00000107244	Gm43699	5.53266	5.97644	6.77774	7.60304	5.75455	7.19039	1.43584	0.000235151	0.0121451
ENSMUSG00000020241	Col6a2	12.1139	12.9175	10.7424	11.1993	12.5157	10.9708	-1.54484	0.000317102	0.0154049
ENSMUSG00000039883	Lrrc17	7.34252	7.97794	5.77518	5.89568	7.66023	5.83543	-1.8248	1.71e-06	0.000267964
ENSMUSG00000045664	Cdc42ep2	7.34252	7.78877	6.61142	5.95607	7.56564	6.28374	-1.2819	0.000934482	0.0343263
ENSMUSG00000052861	Dnah6	3.28398	3.19426	4.24197	4.72521	3.23912	4.48359	1.24447	0.0455493	0.530956
ENSMUSG00000021559	Dapk1	10.1533	10.5321	9.08277	9.50953	10.3427	9.29615	-1.0466	0.00175749	0.0558791
ENSMUSG00000084819	Gm11967	4.07823	3.19426	4.89116	5.09108	3.63624	4.99112	1.35487	0.0268241	0.37965
ENSMUSG00000068890	Lce1a2	8.04876	7.83587	5.95265	7.03117	7.94231	6.49191	-1.4504	0.00015636	0.00875777
ENSMUSG00000039238	Zfp750	9.1364	9.06566	10.1917	10.2884	9.10103	10.24	1.13901	0.000643151	0.0261943
ENSMUSG00000031286	Glt28d2	5.99485	5.68787	7.14958	7.01707	5.84136	7.08333	1.24197	0.00208286	0.0630558
ENSMUSG00000024526	Cidea	9.99723	9.53073	11.2439	11.276	9.76398	11.26	1.49598	4.49e-05	0.0033007
ENSMUSG00000059498	Fcgr3	8.53325	9.23919	7.49359	7.78052	8.88622	7.63705	-1.24917	0.000129344	0.00748363
ENSMUSG00000056313	1810011O10Rik	6.93747	7.19106	9.66154	9.06462	7.06426	9.36308	2.29881	9.33e-12	6.62e-09
ENSMUSG00000022306	Zfpm2	5.10318	5.29717	4.3303	3.48286	5.20017	3.90658	-1.29359	0.0329821	0.437646
ENSMUSG00000086363	A330102I10Rik	5.03488	4.41837	2.53085	2.60645	4.72663	2.56865	-2.15798	0.00111822	0.0394626
ENSMUSG00000032501	Trib1	7.76239	8.17801	9.35171	9.49688	7.9702	9.42429	1.4541	1.37e-05	0.00131091
ENSMUSG00000033022	Cdo1	10.5602	10.7013	8.96699	9.74382	10.6308	9.3554	-1.27539	0.000286915	0.0142202
ENSMUSG00000027339	Rassf2	9.74141	9.97947	8.41073	8.63209	9.86044	8.52141	-1.33903	4.94e-05	0.00354517
ENSMUSG00000072596	Ear2	6.78989	7.65511	6.69698	4.57925	7.2225	5.63812	-1.58438	0.00147305	0.0483169
ENSMUSG00000054091	1810037I17Rik	9.98144	9.82595	10.9343	11.1476	9.90369	11.041	1.13726	0.00135972	0.0456154
ENSMUSG00000085072	Ict1os	3.28398	3.89338	1.13407	1.82579	3.58868	1.47993	-2.10875	0.0108303	0.214081
ENSMUSG00000024430	Cabyr	3.93569	3.97044	5.20333	4.97912	3.95307	5.09123	1.13816	0.0423698	0.507925
ENSMUSG00000031595	Pdgfrl	10.225	10.8941	9.08912	9.15434	10.5596	9.12173	-1.43785	1.53e-05	0.00141878
ENSMUSG00000091971	Hspa1a	8.48927	7.17487	9.40353	8.62745	7.83207	9.01549	1.18343	0.000895921	0.033343
ENSMUSG00000026365	Cfh	10.0779	10.5558	8.49914	8.74336	10.3169	8.62125	-1.6956	3.88e-07	7.27e-05
ENSMUSG00000005320	Fgfr4	7.49009	7.37944	6.29757	6.40915	7.43477	6.35336	-1.08141	0.00439324	0.109778
ENSMUSG00000033610	Pank1	9.48886	9.12585	10.5875	10.8661	9.30735	10.7268	1.41944	4.29e-05	0.00317432
ENSMUSG00000028982	Slc25a33	5.53266	4.92367	5.80632	6.70146	5.22817	6.25389	1.02572	0.0216915	0.333436
ENSMUSG00000026729	4930562F07Rik	0.843646	0	3.0301	2.88021	0.421823	2.95515	2.53333	0.00502989	0.121847
ENSMUSG00000090873	Gm17112	4.53905	4.47236	3.22704	2.60645	4.5057	2.91674	-1.58896	0.0197991	0.317375
ENSMUSG00000095026	Gm3336	3.50202	2.9112	4.83187	5.29187	3.20661	5.06187	1.85526	0.00199862	0.061096
ENSMUSG00000051506	Wdfy4	7.54637	8.35369	5.92455	7.00283	7.95003	6.46369	-1.48634	6.01e-05	0.00412161
ENSMUSG00000011256	Adam19	7.98232	8.60092	6.83925	7.05898	8.29162	6.94911	-1.34251	9.34e-05	0.00572131
ENSMUSG00000079604	Gm13219	5.73991	4.88439	6.72983	6.59153	5.31215	6.66068	1.34853	0.00301809	0.081865
ENSMUSG00000048621	Gm6377	3.28398	3.31736	5.57278	5.80007	3.30067	5.68642	2.38576	2.03e-05	0.00179663
ENSMUSG00000026826	Nr4a2	6.01271	5.995	8.7196	8.48613	6.00386	8.60287	2.59901	7.51e-13	6.75e-10
ENSMUSG00000089812	Gm15867	2.52794	0.860214	4.14787	3.11021	1.69408	3.62904	1.93496	0.0143827	0.257336
ENSMUSG00000047261	Gap43	5.7612	6.30869	5.05567	4.72521	6.03495	4.89044	-1.14451	0.0181422	0.297355
ENSMUSG00000056296	Synpr	3.85876	3.53593	5.29399	4.32824	3.69734	4.81111	1.11377	0.0403369	0.493016
ENSMUSG00000027460	Angpt4	4.9632	5.61774	1.7611	1.82579	5.29047	1.79344	-3.49703	4.52e-07	8.19e-05
ENSMUSG00000091613	Gm17046	0	0	3.0301	0	0	1.51505	1.51505	0.020219	0.32021
ENSMUSG00000033701	Acbd6	9.11795	8.93718	10.1299	10.0477	9.02756	10.0888	1.06128	0.00136344	0.0456154
ENSMUSG00000018868	Pnpla5	9.65732	9.42348	10.637	11.1843	9.5404	10.9107	1.37029	8.04e-05	0.00512516
ENSMUSG00000097352	C920009B18Rik	3.02702	4.30393	2.19671	1.82579	3.66547	2.01125	-1.65422	0.022251	0.338562
ENSMUSG00000021453	Gadd45g	8.42401	8.62197	9.60068	9.80667	8.52299	9.70367	1.18068	0.000338237	0.0161694
ENSMUSG00000033174	Mgll	12.6077	12.3937	13.4613	13.8858	12.5007	13.6736	1.17285	0.0469087	0.540759
ENSMUSG00000037440	Vnn1	5.55721	5.75475	6.85423	7.27588	5.65598	7.06505	1.40907	0.000517544	0.0220791
ENSMUSG00000098127	Gm4665	3.85876	4.36229	1.7611	1.82579	4.11052	1.79344	-2.31708	0.00227277	0.066971
ENSMUSG00000023034	Nr4a1	9.90459	9.43712	12.6377	12.6813	9.67085	12.6595	2.98866	3.85e-11	2.21e-08
ENSMUSG00000025370	Cdh9	4.88776	4.41837	1.13407	1.82579	4.65307	1.47993	-3.17313	2.86e-05	0.00231405
ENSMUSG00000097309	Gm17249	3.7775	3.89338	1.13407	1.82579	3.83544	1.47993	-2.35551	0.00404047	0.102967
ENSMUSG00000085213	Gm13091	5.31956	5.32678	2.53085	4.72521	5.32317	3.62803	-1.69514	0.0173709	0.29041
ENSMUSG00000031762	Mt2	9.4712	8.91542	12.3969	12.0151	9.19331	12.206	3.0127	5.6e-13	5.21e-10
ENSMUSG00000087684	1200007C13Rik	1.75862	0	3.22704	3.30853	0.879309	3.26778	2.38848	0.00957676	0.197407
ENSMUSG00000006204	5430419D17Rik	3.28398	3.19426	4.49224	4.65407	3.23912	4.57316	1.33404	0.0322474	0.431277
ENSMUSG00000058542	Gm15590	3.85876	4.30393	1.7611	2.26829	4.08135	2.01469	-2.06665	0.00584442	0.137863
ENSMUSG00000049538	Adamts16	3.16121	5.23606	2.19671	2.60645	4.19864	2.40158	-1.79706	0.00226645	0.0669249
ENSMUSG00000032690	Oas2	7.44475	7.79408	5.89589	6.04216	7.61942	5.96902	-1.65039	1.7e-05	0.00155826
ENSMUSG00000003279	Dlgap1	4.26868	3.81198	5.74336	4.41685	4.04033	5.0801	1.03977	0.0314616	0.425916
ENSMUSG00000065574	Mir203	2.71415	2.34384	4.89116	4.97912	2.529	4.93514	2.40614	0.000152599	0.00857161
ENSMUSG00000088609	Gm24187	2.06292	3.19426	4.49224	4.32824	2.62859	4.41024	1.78165	0.00974852	0.199271
ENSMUSG00000031070	Mrgprf	7.8692	8.23768	7.10018	6.78706	8.05344	6.94362	-1.10982	0.00179724	0.0567716
ENSMUSG00000047414	Flrt2	9.61409	9.68873	8.42083	8.73907	9.65141	8.57995	-1.07146	0.00114232	0.0399989
ENSMUSG00000095493	A630023A22Rik	3.7775	2.55872	5.24937	4.72521	3.16811	4.98729	1.81918	0.00373183	0.0970544
ENSMUSG00000035385	Ccl2	5.99485	6.96494	8.01721	7.61246	6.47989	7.81483	1.33494	0.000410625	0.0185138
ENSMUSG00000029161	Cgref1	8.72153	9.17755	7.00945	7.62181	8.94954	7.31563	-1.63391	1.73e-06	0.000268575
ENSMUSG00000028132	Tmem56	8.87835	8.50705	9.52549	10.2162	8.6927	9.87083	1.17813	0.000301657	0.0148147
ENSMUSG00000021025	Nfkbia	9.79917	9.9321	12.3541	12.0437	9.86563	12.1989	2.33324	1.16e-08	3.56e-06
ENSMUSG00000027368	Dusp2	5.16838	5.68787	7.07484	6.70146	5.42813	6.88815	1.46002	0.000524628	0.022346
ENSMUSG00000030935	Acsm3	7.46436	7.23856	8.33802	9.0158	7.35146	8.67691	1.32545	7.27e-05	0.00478137
ENSMUSG00000099110	Mir6951	0	0	2.80196	1.18429	0	1.99312	1.99312	0.0202447	0.32021
ENSMUSG00000085637	1700048M11Rik	3.93569	3.97044	2.19671	2.60645	3.95307	2.40158	-1.55148	0.0356969	0.457009
ENSMUSG00000040552	C3ar1	6.16426	7.19106	4.56686	5.46811	6.67766	5.01748	-1.66017	0.000156563	0.00875777
ENSMUSG00000030055	Rab43	4.80816	5.17226	3.55496	2.60645	4.99021	3.0807	-1.90951	0.00340852	0.0904534
ENSMUSG00000046516	Cox17	6.72635	6.80583	5.24937	5.09108	6.76609	5.17022	-1.59587	0.000332819	0.0159955
ENSMUSG00000039798	2600006K01Rik	4.76666	4.57462	2.80196	3.11021	4.67064	2.95608	-1.71455	0.00866117	0.185335
ENSMUSG00000054013	Tmem179	5.95844	5.4927	3.55496	4.72521	5.72557	4.14008	-1.58549	0.00458382	0.113384
ENSMUSG00000085433	Gm16001	4.4369	4.84401	2.80196	3.11021	4.64045	2.95608	-1.68437	0.00969148	0.19831
ENSMUSG00000059325	Hopx	8.67181	8.60697	10.0147	10.1802	8.63939	10.0975	1.45807	1.2e-05	0.00119063
ENSMUSG00000015665	Awat1	9.54977	9.45399	11.0911	11.4632	9.50188	11.2772	1.77528	9.25e-07	0.000154911
ENSMUSG00000059606	Rnase2b	9.46796	9.43372	10.964	11.2514	9.45084	11.1077	1.65684	3.18e-06	0.0004368
ENSMUSG00000026938	Fcna	7.68651	7.63157	4.49224	3.90666	7.65904	4.19945	-3.45959	1.49e-14	1.74e-11
ENSMUSG00000039126	Prune2	7.33544	7.96387	5.49847	6.61045	7.64965	6.05446	-1.5952	4.99e-05	0.00355726
ENSMUSG00000017144	Rnd3	9.07183	9.03684	10.2107	10.0529	9.05433	10.1318	1.07749	0.00109431	0.038771
ENSMUSG00000089817	Gm7162	5.13615	5.13926	1.13407	4.02415	5.1377	2.57911	-2.55859	0.00141721	0.0470578
ENSMUSG00000032578	Cish	8.32024	8.01478	9.68266	9.60456	8.16751	9.64361	1.4761	9.03e-06	0.000954271
ENSMUSG00000073489	Ifi204	8.2123	8.53902	6.83925	7.49525	8.37566	7.16725	-1.20841	0.000584736	0.0243469
ENSMUSG00000070034	Sp110	7.26265	7.40048	6.31932	6.24941	7.33157	6.28436	-1.0472	0.00660952	0.151099
ENSMUSG00000026628	Atf3	9.06328	8.41356	13.888	13.3977	8.73842	13.6428	4.90442	1.24e-16	2.38e-13
ENSMUSG00000037922	Bank1	4.4369	5.13926	1.7611	3.48286	4.78808	2.62198	-2.1661	0.00230426	0.0676033
ENSMUSG00000030074	Gxylt2	8.7431	9.11741	7.5862	7.60304	8.93025	7.59462	-1.33563	6.38e-05	0.00429147
ENSMUSG00000034881	Tbxa2r	4.84851	5.54403	4.14787	3.48286	5.19627	3.81536	-1.38091	0.0173737	0.29041
ENSMUSG00000049588	Ccdc69	5.73991	6.2168	4.3303	5.24423	5.97835	4.78727	-1.19109	0.0194322	0.312607
ENSMUSG00000051832	E230016K23Rik	3.39711	2.7457	1.13407	1.18429	3.07141	1.15918	-1.91223	0.0318214	0.42742
ENSMUSG00000025648	Pfkfb4	8.16115	8.36444	6.86905	7.29938	8.26279	7.08421	-1.17858	0.000783965	0.0299819
ENSMUSG00000031489	Adrb3	8.21616	8.46439	6.52047	7.34526	8.34027	6.93287	-1.40741	9.52e-05	0.0058074
ENSMUSG00000025746	Il6	3.16121	3.7257	8.10121	7.84581	3.44345	7.97351	4.53006	5.34e-24	2.88e-20
ENSMUSG00000090293	Gm17034	0.843646	1.3954	2.80196	3.11021	1.11952	2.95608	1.83656	0.0338244	0.444215
ENSMUSG00000031740	Mmp2	12.4437	13.1189	11.3527	11.3588	12.7813	11.3557	-1.42561	0.00168714	0.0539605
ENSMUSG00000040249	Lrp1	12.3789	12.8888	10.8805	11.4323	12.6338	11.1564	-1.47743	0.000988298	0.0359117
ENSMUSG00000019368	Sec14l4	10.7067	10.7513	11.6092	12.4597	10.729	12.0345	1.30548	0.000890464	0.0332583
ENSMUSG00000033705	Stard9	9.58602	9.5083	7.96987	8.51151	9.54716	8.24069	-1.30647	9.19e-05	0.00565977
ENSMUSG00000104432	A430027C01Rik	0.843646	1.3954	3.40029	2.60645	1.11952	3.00337	1.88385	0.0220776	0.336904
ENSMUSG00000026579	F5	5.45639	5.95764	3.55496	3.63837	5.70701	3.59666	-2.11035	0.000165228	0.00920226
ENSMUSG00000042333	Tnfrsf14	6.41321	6.70797	5.20333	5.03618	6.56059	5.11976	-1.44083	0.00150373	0.0490458
ENSMUSG00000025573	6030468B19Rik	3.02702	0.860214	0	0	1.94361	0	-1.94361	0.0352334	0.453978
ENSMUSG00000003032	Klf4	11.5197	11.2853	13.2038	13.0234	11.4025	13.1136	1.71107	0.000540665	0.0228839
ENSMUSG00000067158	Col4a4	7.1216	7.35809	6.23028	5.69767	7.23985	5.96398	-1.27587	0.00168156	0.0538458
ENSMUSG00000085967	Gm12530	0	0	2.19671	1.82579	0	2.01125	2.01125	0.0393444	0.48637
ENSMUSG00000030708	Dnajb13	4.99949	3.89338	6.20714	5.83265	4.44644	6.01989	1.57346	0.00263143	0.0746041
ENSMUSG00000061577	Adgrg5	5.03488	5.51859	4.3303	3.90666	5.27674	4.11848	-1.15826	0.0395321	0.486559
ENSMUSG00000081225	Cyp2j12	7.68094	7.28455	9.02769	9.48668	7.48275	9.25719	1.77444	1.48e-07	3.01e-05
ENSMUSG00000037306	Man1c1	8.68021	9.00971	7.56814	7.89292	8.84496	7.73053	-1.11443	0.000841921	0.0317481
ENSMUSG00000074115	Saa1	1.75862	0.860214	3.55496	2.60645	1.30942	3.0807	1.77129	0.0291612	0.405072
ENSMUSG00000021090	Lrrc9	5.48226	4.84401	6.25306	6.9444	5.16313	6.59873	1.4356	0.00121592	0.0420302
ENSMUSG00000036412	Arsi	7.79372	8.25318	5.89589	6.04216	8.02345	5.96902	-2.05443	3.91e-08	1e-05
ENSMUSG00000047686	Zcchc5	4.99949	5.10549	4.0472	3.48286	5.05249	3.76503	-1.28746	0.0335959	0.442508
ENSMUSG00000054031	Rdh18-ps	2.31409	0.860214	3.0301	4.13279	1.58715	3.58145	1.9943	0.0116598	0.225194
ENSMUSG00000063193	Cd300lb	5.31956	5.89971	3.93897	4.97912	5.60964	4.45905	-1.15059	0.0357593	0.45759
ENSMUSG00000034854	Mfsd12	7.20943	7.72904	5.95265	6.1495	7.46923	6.05108	-1.41816	0.000203036	0.0108706
ENSMUSG00000039783	Kmo	5.58136	6.38104	4.14787	4.41685	5.9812	4.28236	-1.69884	0.000711191	0.0280749
ENSMUSG00000046070	Igfals	5.13615	5.54403	3.22704	4.72521	5.34009	3.97612	-1.36397	0.0292119	0.405568
ENSMUSG00000036469	2016-03-01	6.92809	7.42806	6.03382	6.1495	7.17808	6.09166	-1.08641	0.00510776	0.123512
ENSMUSG00000023903	Mmp25	3.59981	4.96192	2.19671	2.26829	4.28086	2.2325	-2.04836	0.00209857	0.0634324
ENSMUSG00000095213	Gm9944	5.48226	4.92367	6.77774	7.73815	5.20297	7.25795	2.05498	3.76e-07	7.09e-05
ENSMUSG00000089789	Rdh1	9.31439	8.97273	10.3986	11.0703	9.14356	10.7345	1.59091	3.4e-06	0.000455602
ENSMUSG00000026156	B3gat2	5.37586	4.71559	6.13539	6.01403	5.04573	6.07471	1.02899	0.0358457	0.458044
ENSMUSG00000040435	Ppp1r15a	7.87898	7.92568	10.9837	10.5385	7.90233	10.7611	2.85874	5.13e-16	7.27e-13
ENSMUSG00000071203	Naip5	5.19991	5.91928	3.40029	4.23382	5.55959	3.81706	-1.74254	0.00182596	0.0571796
ENSMUSG00000085654	Gm12536	0	0	2.53085	1.82579	0	2.17832	2.17832	0.0202698	0.32021
ENSMUSG00000040809	Chil3	2.06292	0	3.22704	3.48286	1.03146	3.35495	2.32349	0.0136033	0.249845
ENSMUSG00000030329	Pianp	8.51456	8.97741	7.73924	7.70334	8.74599	7.72129	-1.02469	0.00194341	0.0601586
ENSMUSG00000044468	Fam46c	9.19625	9.64091	7.70661	7.96816	9.41858	7.83738	-1.5812	1.8e-06	0.0002772
ENSMUSG00000017969	Ptgis	5.31956	5.35579	2.53085	3.11021	5.33768	2.82053	-2.51715	6.84e-05	0.00453343
ENSMUSG00000022602	Arc	5.78218	4.99917	9.1929	8.45508	5.39068	8.82399	3.43331	4.47e-20	1.51e-16
ENSMUSG00000024013	Fgd2	6.93747	7.841	5.71082	5.80007	7.38924	5.75544	-1.63379	1.87e-05	0.00167752
ENSMUSG00000019970	Sgk1	9.72525	9.77315	11.4322	11.3075	9.7492	11.3699	1.62065	8.88e-06	0.000950377
ENSMUSG00000101111	Gm28437	8.31665	7.96387	10.1975	9.07487	8.14026	9.63621	1.49595	1.21e-06	0.000196143
ENSMUSG00000032925	Itgbl1	10.1842	10.7342	9.47066	9.26292	10.4592	9.36679	-1.0924	0.001036	0.0372932
ENSMUSG00000017754	Pltp	9.87925	10.4638	9.08912	8.76884	10.1715	8.92898	-1.24256	0.000165533	0.00920226
ENSMUSG00000029154	Cwh43	7.13798	6.54117	8.1261	7.90062	6.83957	8.01336	1.17379	0.00117128	0.0408011
ENSMUSG00000064357	mt-Atp6	9.12207	8.81453	10.921	9.88254	8.9683	10.4018	1.43349	5.84e-06	0.000703402
ENSMUSG00000007805	Twist2	6.13193	6.36686	5.45982	4.85774	6.24939	5.15878	-1.09061	0.0239605	0.354569
ENSMUSG00000041538	H2-Ob	5.69636	6.15211	4.63782	4.50033	5.92423	4.56908	-1.35516	0.00712455	0.160344
ENSMUSG00000096887	Gm20594	3.85876	2.55872	5.05567	4.32824	3.20874	4.69195	1.48321	0.0217043	0.333442
ENSMUSG00000097391	Mirg	6.92809	7.10823	4.3303	5.03618	7.01816	4.68324	-2.33491	3.13e-07	6.06e-05
ENSMUSG00000021268	Meg3	11.4538	11.6262	8.31114	9.49688	11.54	8.90401	-2.63601	1.55e-11	1.07e-08
ENSMUSG00000086549	Gm13648	5.43004	5.35579	4.49224	4.02415	5.39292	4.25819	-1.13472	0.0433772	0.51476
ENSMUSG00000030278	Cidec	11.135	11.2432	9.64871	10.2617	11.1891	9.95523	-1.23388	0.000734882	0.0286815
ENSMUSG00000055546	Timd4	6.01271	6.36686	3.93897	3.63837	6.18979	3.78867	-2.40111	6.6e-06	0.000766845
ENSMUSG00000089769	Gm16574	4.76666	4.71559	2.53085	2.60645	4.74112	2.56865	-2.17247	0.00126735	0.0433634
ENSMUSG00000081490	Gm11830	0	0	2.19671	2.26829	0	2.2325	2.2325	0.0202943	0.32021
ENSMUSG00000022871	Fetub	2.87905	0	3.69463	3.63837	1.43952	3.6665	2.22698	0.031024	0.42334
ENSMUSG00000028172	Tacr3	3.69139	2.7457	4.3303	4.72521	3.21854	4.52775	1.30921	0.0475504	0.545323
ENSMUSG00000059668	Krt4	2.06292	3.19426	5.37929	4.65407	2.62859	5.01668	2.38809	0.000139735	0.00793163
ENSMUSG00000031343	Gabra3	6.3997	6.24808	4.3303	4.32824	6.32389	4.32927	-1.99462	6.49e-05	0.00433934
ENSMUSG00000099094	Gm19569	2.31409	1.3954	3.40029	3.48286	1.85474	3.44158	1.58683	0.0492724	0.556005
ENSMUSG00000028655	Mfsd2a	6.77949	6.10162	8.58244	8.82659	6.44055	8.70451	2.26396	3.34e-10	1.55e-07
ENSMUSG00000045268	Zfp691	6.38606	6.54117	5.33727	5.33799	6.46361	5.33763	-1.12598	0.0123435	0.235031
ENSMUSG00000042190	Cmklr1	8.10397	8.47765	7.02277	7.17785	8.29081	7.10031	-1.1905	0.000570149	0.0238701
ENSMUSG00000024053	Emilin2	9.25559	9.45734	7.38434	7.6311	9.35646	7.50772	-1.84874	4.44e-08	1.1e-05
ENSMUSG00000065987	Cd209b	8.29126	8.66027	6.27549	6.77034	8.47577	6.52292	-1.95285	5.08e-08	1.23e-05
ENSMUSG00000075602	Ly6a	11.4253	11.6524	10.6943	10.2707	11.5389	10.4825	-1.05637	0.00587276	0.13841
ENSMUSG00000015027	Galns	6.04779	6.76315	4.83187	5.29187	6.40547	5.06187	-1.3436	0.00292282	0.0805777
ENSMUSG00000035273	Hpse	7.6976	7.90129	6.00727	6.20032	7.79944	6.10379	-1.69565	7.05e-06	0.000811872
ENSMUSG00000041737	Tmem45b	8.73236	8.25318	9.91466	10.1595	8.49277	10.0371	1.54432	4.72e-06	0.000593522
ENSMUSG00000085274	BC046401	2.31409	2.09127	0	0	2.20268	0	-2.20268	0.0494093	0.556463
ENSMUSG00000106871	Gm3289	3.16121	2.9112	1.13407	1.18429	3.03621	1.15918	-1.87703	0.0402093	0.491889
ENSMUSG00000037169	Mycn	4.32696	4.47236	2.53085	3.11021	4.39966	2.82053	-1.57913	0.0211097	0.327291
ENSMUSG00000023905	Tnfrsf12a	7.56465	7.58332	9.30615	8.60876	7.57399	8.95746	1.38347	1.78e-05	0.001618
ENSMUSG00000064354	mt-Co2	9.58453	9.36046	11.0958	10.378	9.47249	10.7369	1.26444	0.000136086	0.00777362
ENSMUSG00000031765	Mt1	9.70342	9.26618	12.2532	11.894	9.4848	12.0736	2.58877	1.62e-10	8.08e-08
ENSMUSG00000103454	Gm38098	0	0	2.53085	1.18429	0	1.85757	1.85757	0.0392755	0.48637
ENSMUSG00000043613	Mmp3	10.4449	10.9015	9.33312	9.38875	10.6732	9.36094	-1.31229	0.000105865	0.00628707
ENSMUSG00000099773	Hmgb1-rs16	0	0.860214	3.22704	2.88021	0.430107	3.05362	2.62352	0.00301535	0.081865
ENSMUSG00000024041	Cryaa	0.843646	0	2.53085	2.26829	0.421823	2.39957	1.97775	0.0426047	0.509107
ENSMUSG00000020598	Nrcam	7.5827	7.841	6.31932	6.68371	7.71185	6.50151	-1.21034	0.00106395	0.0380361
ENSMUSG00000090084	Srpx	9.23481	9.64386	7.98355	8.04663	9.43933	8.01509	-1.42424	1.5e-05	0.00139817
ENSMUSG00000104761	Gm43511	3.59981	3.63393	1.7611	1.18429	3.61687	1.47269	-2.14418	0.0109105	0.215232
ENSMUSG00000003123	Lipe	10.0272	9.96189	8.49914	9.04737	9.99455	8.77326	-1.22129	0.000267889	0.0134253
ENSMUSG00000038074	Fkbp14	8.52394	8.78817	7.18555	7.72085	8.65605	7.4532	-1.20285	0.000448264	0.0195885
ENSMUSG00000022376	Adcy8	0.843646	0.860214	3.55496	1.18429	0.85193	2.36962	1.51769	0.0239785	0.35464
ENSMUSG00000085917	Gm15899	2.52794	2.09127	0	0	2.30961	0	-2.30961	0.0350903	0.453154
ENSMUSG00000045414	1190002N15Rik	9.02418	8.70041	9.65085	10.1897	8.8623	9.92027	1.05798	0.00127136	0.0434455
ENSMUSG00000030223	Ptpro	7.20943	7.52065	6.25306	6.22507	7.36504	6.23907	-1.12597	0.00330591	0.0883388
ENSMUSG00000045822	Zswim3	5.97676	6.03142	4.94811	4.97912	6.00409	4.96361	-1.04048	0.0329965	0.437646
ENSMUSG00000030495	Slc7a10	7.74646	8.05072	5.29399	6.95923	7.89859	6.12661	-1.77198	2.03e-05	0.00179663
ENSMUSG00000052180	Serpinb6c	7.74646	7.71791	9.23069	9.75236	7.73218	9.49153	1.75934	1.16e-07	2.49e-05
ENSMUSG00000104705	4930405N21Rik	4.14455	3.31736	1.7611	1.18429	3.73095	1.47269	-2.25826	0.00496138	0.12073
ENSMUSG00000097266	Gm26802	0	0	4.94811	4.85774	0	4.90292	4.90292	3.91e-10	1.75e-07
ENSMUSG00000024922	Ovol1	8.62321	8.4101	9.92179	9.23881	8.51666	9.5803	1.06364	0.000700249	0.0278879
ENSMUSG00000053291	Rab4b	4.63444	4.88439	3.40029	3.63837	4.75942	3.51933	-1.24008	0.0444429	0.521692
ENSMUSG00000024173	Tpsab1	3.93569	4.57462	2.19671	1.82579	4.25516	2.01125	-2.2439	0.002213	0.0657849
ENSMUSG00000095123	Gm21781	8.03134	7.70669	6.27549	6.62911	7.86902	6.4523	-1.41672	0.000108726	0.0064428
ENSMUSG00000091345	Col6a5	7.20166	7.91109	5.86664	6.09683	7.55638	5.98174	-1.57464	2.95e-05	0.00237782
ENSMUSG00000024084	Qpct	9.41353	9.51474	8.35391	8.34647	9.46414	8.35019	-1.11395	0.000707243	0.0280749
ENSMUSG00000021457	Syk	8.14909	8.68905	7.08757	7.45396	8.41907	7.27076	-1.14831	0.000710431	0.0280749
ENSMUSG00000064672	Gm22806	1.37248	0.860214	3.40029	3.11021	1.11635	3.25525	2.1389	0.00956739	0.197365
ENSMUSG00000035678	Tnfsf9	3.39711	3.05966	5.80632	4.50033	3.22839	5.15333	1.92494	0.000344894	0.0162571
ENSMUSG00000040490	Lrfn2	1.37248	2.34384	2.53085	4.02415	1.85816	3.2775	1.41934	0.0496472	0.557513
ENSMUSG00000067786	Nnat	7.66408	7.59554	5.89589	6.85207	7.62981	6.37398	-1.25583	0.00136531	0.0456154
ENSMUSG00000039013	Siglecf	3.28398	4.36229	1.7611	2.88021	3.82313	2.32065	-1.50248	0.0410394	0.498226
ENSMUSG00000104465	BC002189	2.71415	2.34384	0	0	2.529	0	-2.529	0.0180093	0.296077
ENSMUSG00000032419	Tbx18	5.4032	6.06695	4.49224	4.85774	5.73508	4.67499	-1.06009	0.0333397	0.44064
ENSMUSG00000007653	Gabrb2	4.53905	4.5244	1.7611	3.63837	4.53172	2.69973	-1.83199	0.0173612	0.29041
ENSMUSG00000000876	Pxmp4	10.1584	9.83628	10.944	11.128	9.99732	11.036	1.03868	0.00374385	0.0972231
ENSMUSG00000028497	Hacd4	7.67534	8.02385	6.53913	6.73631	7.8496	6.63772	-1.21188	0.000791503	0.0302273
ENSMUSG00000067081	Asb18	5.69636	5.68787	4.41354	4.85774	5.69212	4.63564	-1.05647	0.0430845	0.511963
ENSMUSG00000057609	Lce1a1	9.764	9.44895	7.62164	8.49634	9.60647	8.05899	-1.54749	5.67e-06	0.000689168
ENSMUSG00000042417	Ccno	2.06292	2.55872	4.89116	4.91971	2.31082	4.90543	2.59461	6.28e-05	0.0042518
ENSMUSG00000031875	Cmtm3	9.11588	9.53708	8.2445	7.70334	9.32648	7.97392	-1.35256	5.99e-05	0.00412161
ENSMUSG00000012017	Scarf2	9.31619	9.70714	7.92801	8.32945	9.51166	8.12873	-1.38293	2.8e-05	0.0022758
ENSMUSG00000000318	Clec10a	9.12823	9.68445	7.23215	7.27588	9.40634	7.25402	-2.15232	2.02e-10	9.92e-08
ENSMUSG00000083849	Gm13477	1.75862	1.3954	3.40029	3.11021	1.57701	3.25525	1.67824	0.0361937	0.459993
ENSMUSG00000082884	Gm13339	6.50442	6.03142	8.46051	7.55504	6.26792	8.00778	1.73986	7.05e-07	0.000119613
ENSMUSG00000081169	Gm12551	8.59384	8.87841	10.0622	10.5035	8.73613	10.2829	1.54673	3.89e-06	0.000504514
ENSMUSG00000040899	Ccr6	4.26868	4.67012	1.7611	2.26829	4.4694	2.01469	-2.45471	0.000733243	0.0286815
ENSMUSG00000001751	Naglu	7.31398	7.79937	6.64626	6.34284	7.55668	6.49455	-1.06213	0.00422939	0.106821
ENSMUSG00000026389	Steap3	9.32872	9.83241	7.77116	8.1078	9.58057	7.93948	-1.64109	6.92e-07	0.00011802
ENSMUSG00000053228	Ceacam3	6.19587	6.08439	7.12509	7.90062	6.14013	7.51286	1.37273	0.0001999	0.0107365
ENSMUSG00000029664	Tfpi2	4.72392	5.6415	3.40029	4.32824	5.18271	3.86427	-1.31844	0.0202532	0.32021
ENSMUSG00000104350	Gm38244	4.88776	4.88439	3.0301	3.90666	4.88608	3.46838	-1.4177	0.0253546	0.366784
ENSMUSG00000042942	Greb1l	6.28677	5.85976	4.41354	5.24423	6.07327	4.82889	-1.24438	0.0124707	0.237053
ENSMUSG00000029119	Man2b2	9.35522	9.81815	8.45561	8.69988	9.58668	8.57775	-1.00894	0.0017982	0.0567716
ENSMUSG00000097124	A530020G20Rik	5.95844	5.41213	4.0472	4.57925	5.68528	4.31322	-1.37206	0.00899422	0.190198
ENSMUSG00000097819	Gm26813	3.02702	3.63393	5.77518	5.29187	3.33047	5.53353	2.20305	9.2e-05	0.00565977
ENSMUSG00000085129	5031425F14Rik	3.02702	3.43078	1.7611	0	3.2289	0.880548	-2.34835	0.0199527	0.318665
ENSMUSG00000059956	Serpinb12	7.07985	6.54117	7.88491	8.10113	6.81051	7.99302	1.18251	0.00114091	0.0399989
ENSMUSG00000018821	Avpi1	8.0998	7.9062	9.2591	8.99796	8.003	9.12853	1.12553	0.000610567	0.025133
ENSMUSG00000097090	Gm26724	6.03036	5.26694	4.24197	4.72521	5.64865	4.48359	-1.16506	0.0211442	0.32738
ENSMUSG00000026621	2016-03-01	5.13615	4.75968	3.22704	3.11021	4.94791	3.16862	-1.77929	0.00423501	0.106821
ENSMUSG00000022225	Cma1	7.84448	8.8734	6.7135	7.2277	8.35894	6.9706	-1.38834	2.93e-05	0.002367
ENSMUSG00000062456	Rpl9-ps6	4.88776	4.04359	5.89589	5.09108	4.46568	5.49348	1.0278	0.0470753	0.541631
ENSMUSG00000015340	Cybb	8.14099	8.92513	6.57573	7.19048	8.53306	6.8831	-1.64996	1.62e-06	0.00025528
ENSMUSG00000006344	Ggt5	7.33544	7.95915	5.95265	5.98534	7.64729	5.969	-1.6783	8.86e-06	0.000950377
ENSMUSG00000098882	Mir6392	3.39711	3.19426	0	1.82579	3.29568	0.912897	-2.38279	0.0157477	0.271119
ENSMUSG00000039621	Prex1	9.09717	9.52436	8.02385	8.38542	9.31076	8.20463	-1.10613	0.000719755	0.0283351
ENSMUSG00000100426	Gm4208	3.7775	2.9112	4.63782	5.19496	3.34435	4.91639	1.57204	0.0104333	0.209302
ENSMUSG00000002732	Fkbp7	9.27792	9.73363	8.35391	8.42869	9.50578	8.3913	-1.11448	0.000585149	0.0243469
ENSMUSG00000033880	Lgals3bp	9.16464	9.71276	8.2158	8.27122	9.4387	8.24351	-1.19519	0.000219049	0.0115351
ENSMUSG00000071561	BC100530	1.75862	2.34384	4.0472	4.13279	2.05123	4.09	2.03876	0.00423528	0.106821
ENSMUSG00000034116	Vav1	7.19385	7.61966	5.89589	6.09683	7.40676	5.99636	-1.4104	0.000270164	0.0135142
ENSMUSG00000062524	Ncr1	3.93569	4.80246	3.22704	2.26829	4.36907	2.74767	-1.62141	0.0187233	0.302471
ENSMUSG00000035041	Creb3l3	7.21715	7.71791	5.60855	6.1495	7.46753	5.87902	-1.58851	4.89e-05	0.00351377
ENSMUSG00000074489	Bglap3	4.53905	4.04359	5.5361	6.49307	4.29132	6.01458	1.72326	0.00042445	0.018947
ENSMUSG00000033825	Tpsb2	7.17811	8.45437	5.45982	6.17514	7.81624	5.81748	-1.99876	3.89e-08	1e-05
ENSMUSG00000034706	Dnaic2	4.80816	4.99917	3.55496	3.77874	4.90367	3.66685	-1.23682	0.0400438	0.490309
ENSMUSG00000089694	Gm4477	5.69636	5.68787	2.53085	3.77874	5.69212	3.1548	-2.53732	3.39e-05	0.00264546
ENSMUSG00000088246	Gm25911	1.75862	2.34384	4.3303	2.88021	2.05123	3.60525	1.55402	0.0173498	0.29041
ENSMUSG00000045912	C2cd4c	4.00872	4.30393	2.19671	1.82579	4.15633	2.01125	-2.14507	0.00423326	0.106821
ENSMUSG00000031827	Cotl1	8.71336	9.40798	8.0886	8.00436	9.06067	8.04648	-1.01419	0.00150969	0.0490458
ENSMUSG00000032532	Cck	3.69139	3.7257	5.10659	4.57925	3.70854	4.84292	1.13438	0.0465315	0.537985
ENSMUSG00000064427	Gm22748	1.75862	1.3954	3.40029	3.48286	1.57701	3.44158	1.86457	0.0178674	0.294824
ENSMUSG00000006800	Sulf2	10.1793	10.7077	8.9807	9.55661	10.4435	9.26865	-1.17483	0.000484423	0.0209647
ENSMUSG00000053063	Clec12a	5.34798	6.47659	4.24197	4.32824	5.91229	4.2851	-1.62719	0.000820743	0.0310799
ENSMUSG00000031355	Arhgap6	6.45301	6.89748	5.5361	5.46811	6.67524	5.5021	-1.17314	0.00628475	0.145306
ENSMUSG00000022488	Nckap1l	8.36613	9.05685	7.43503	7.51545	8.71149	7.47524	-1.23625	0.000170478	0.00941522
ENSMUSG00000039521	Foxp3	3.39711	4.96192	2.19671	3.11021	4.17952	2.65346	-1.52606	0.0152385	0.266793
ENSMUSG00000003545	Fosb	10.0533	8.77749	14.6057	14.4881	9.41541	14.5469	5.13151	8.68e-11	4.78e-08
ENSMUSG00000019899	Lama2	10.5132	10.8566	9.41368	9.68928	10.6849	9.55148	-1.1334	0.000886745	0.0332523
ENSMUSG00000030972	Acsm5	3.16121	4.04359	0	0	3.6024	0	-3.6024	0.000134269	0.0076861
ENSMUSG00000039252	Lgi2	6.92809	8.02385	4.24197	5.46811	7.47597	4.85504	-2.62093	5.1e-10	2.15e-07
ENSMUSG00000064339	mt-Rnr2	12.0209	11.291	13.9516	13.1744	11.6559	13.563	1.90706	0.000573794	0.0239484
ENSMUSG00000049037	Clec4a1	7.43153	7.80989	6.03382	6.45172	7.62071	6.24277	-1.37794	0.00026008	0.0131563
ENSMUSG00000005824	Tnfsf14	4.4369	4.75968	2.19671	2.60645	4.59829	2.40158	-2.19671	0.00150983	0.0490458
ENSMUSG00000020434	4921536K21Rik	5.03488	3.53593	5.00289	6.04216	4.28541	5.52253	1.23712	0.0315658	0.426499
ENSMUSG00000040522	Tlr8	5.93989	6.47659	4.24197	4.793	6.20824	4.51748	-1.69076	0.000612091	0.0251573
ENSMUSG00000074109	Mrgprx2	4.14455	5.20451	1.7611	2.88021	4.67453	2.32065	-2.35388	0.000568464	0.0238366
ENSMUSG00000039021	Ttc16	3.39711	2.34384	0	1.18429	2.87048	0.592143	-2.27834	0.0182802	0.298528
ENSMUSG00000032014	Oaf	7.80402	8.21806	6.88372	6.92942	8.01104	6.90657	-1.10447	0.00167253	0.0536641
ENSMUSG00000103304	Gm5979	0	0	4.0472	2.88021	0	3.4637	3.4637	2.39e-05	0.00202937
ENSMUSG00000029322	Plac8	8.78007	8.45101	7.5772	6.75343	8.61554	7.16531	-1.45023	5.29e-05	0.00372604
ENSMUSG00000102496	Gm36989	5.26098	3.53593	3.55496	2.26829	4.39845	2.91162	-1.48683	0.0149604	0.264499
ENSMUSG00000020681	Ace	10.3453	10.9886	9.39075	9.25392	10.667	9.32234	-1.34465	6.26e-05	0.0042518
ENSMUSG00000087541	Hopxos	5.10318	4.5244	5.86664	5.76674	4.81379	5.81669	1.0029	0.0490959	0.555954
ENSMUSG00000013846	St3gal1	9.61262	9.9321	8.0886	8.65959	9.77236	8.37409	-1.39827	2.75e-05	0.00225618
ENSMUSG00000036913	Trim67	4.07823	4.41837	3.0301	1.18429	4.2483	2.10719	-2.14111	0.00966333	0.198293
ENSMUSG00000032725	Folr2	8.69964	9.33882	6.77774	6.61045	9.01923	6.69409	-2.32514	2.25e-11	1.48e-08
ENSMUSG00000055632	Hmcn2	9.37088	10.1288	7.62164	8.62745	9.74983	8.12455	-1.62528	1.49e-06	0.000235586
ENSMUSG00000024713	Pcsk5	7.5091	7.74009	6.20714	6.47254	7.62459	6.33984	-1.28475	0.000616351	0.0252554
ENSMUSG00000001281	Itgb7	7.41819	7.71791	6.13539	6.78706	7.56805	6.46123	-1.10682	0.00356319	0.0937275
ENSMUSG00000091997	Gm6611	1.37248	0	3.55496	3.48286	0.686242	3.51891	2.83267	0.00101528	0.0366453
ENSMUSG00000063558	Aox1	8.94499	9.17348	7.85544	8.25928	9.05924	8.05736	-1.00187	0.00254973	0.0729786
ENSMUSG00000048163	Selplg	7.32832	7.86138	6.50157	6.57237	7.59485	6.53697	-1.05788	0.00359801	0.0944591
ENSMUSG00000091157	Serpina3l-ps	3.02702	3.19426	4.77004	4.793	3.11064	4.78152	1.67088	0.00655712	0.150462
ENSMUSG00000025185	Loxl4	8.2542	8.58875	6.29757	7.34526	8.42147	6.82141	-1.60006	1.27e-05	0.00123506
ENSMUSG00000028211	Trp53inp1	9.8335	9.48551	11.0065	11.4865	9.6595	11.2465	1.58696	1.16e-05	0.00115915
ENSMUSG00000010461	Eya4	6.21143	6.61503	5.20333	5.42602	6.41323	5.31468	-1.09855	0.0142807	0.256861
ENSMUSG00000022102	Dok2	7.41819	7.85631	6.18362	6.38738	7.63725	6.2855	-1.35175	0.000286572	0.0142202
ENSMUSG00000045658	Pid1	8.53943	8.98439	7.51259	7.81354	8.76191	7.66306	-1.09884	0.000952339	0.0348872
ENSMUSG00000041735	Gm13178	8.98852	8.16578	10.1543	10.185	8.57715	10.1697	1.59251	4.6e-06	0.000587409
ENSMUSG00000107176	Gm9794	6.11549	6.16856	7.66475	6.80359	6.14202	7.23417	1.09215	0.00241766	0.0702425
ENSMUSG00000026068	Il18rap	5.58136	6.18482	4.63782	4.50033	5.88309	4.56908	-1.31401	0.00859819	0.184427
ENSMUSG00000041798	Gck	4.9632	4.88439	6.03382	6.47254	4.92379	6.25318	1.32938	0.00427336	0.10748
ENSMUSG00000027398	Il1b	6.3997	6.97432	8.66119	8.74336	6.68701	8.70228	2.01527	1.25e-08	3.79e-06
ENSMUSG00000089818	Gm15950	2.87905	3.81198	1.13407	2.26829	3.34551	1.70118	-1.64433	0.0495362	0.556677
ENSMUSG00000003665	Has1	4.07823	4.30393	6.13539	6.09683	4.19108	6.11611	1.92503	0.000129145	0.00748363
ENSMUSG00000030041	M1ap	2.87905	3.63393	0	0	3.25649	0	-3.25649	0.000869748	0.0326604
ENSMUSG00000000290	Itgb2	7.99136	8.69758	6.83925	7.08625	8.34447	6.96275	-1.38172	5.02e-05	0.00357396
ENSMUSG00000034764	1700006J14Rik	2.31409	3.89338	1.13407	1.18429	3.10374	1.15918	-1.94455	0.0156869	0.271029
ENSMUSG00000046733	Gprc5a	3.7775	2.9112	5.00289	4.57925	3.34435	4.79107	1.44672	0.0196833	0.316082
ENSMUSG00000019768	Esr1	8.60566	8.7748	7.32107	7.76372	8.69023	7.5424	-1.14783	0.000750017	0.0289298
ENSMUSG00000097120	Gm26887	1.37248	1.78489	4.63782	3.48286	1.57869	4.06034	2.48165	0.0003189	0.0154644
ENSMUSG00000099556	Gm28857	1.75862	0	3.69463	4.02415	0.879309	3.85939	2.98008	0.00040681	0.0183977
ENSMUSG00000026829	Gbgt1	4.99949	5.38423	4.0472	4.02415	5.19186	4.03568	-1.15619	0.0405932	0.495223
ENSMUSG00000053004	Hrh1	4.99949	5.46634	3.82197	3.48286	5.23291	3.65241	-1.5805	0.00683768	0.155185
ENSMUSG00000024066	Xdh	11.0071	11.1588	9.89126	10.0109	11.083	9.95106	-1.13192	0.00142064	0.0471134
ENSMUSG00000008035	Mid1ip1	9.23671	8.98671	10.0525	10.2557	9.11171	10.1541	1.04242	0.0018079	0.0569807
ENSMUSG00000031903	Pla2g15	8.22767	8.7586	7.37399	7.46439	8.49314	7.41919	-1.07394	0.00132218	0.0447286
ENSMUSG00000087382	Ctcflos	4.72392	4.92367	2.53085	2.88021	4.8238	2.70553	-2.11827	0.00136044	0.0456154
ENSMUSG00000038298	Pdzk1	5.58136	5.38423	6.4234	6.75343	5.4828	6.58841	1.10562	0.0107766	0.213333
ENSMUSG00000028111	Ctsk	12.3454	12.9652	11.7089	11.4489	12.6553	11.5789	-1.07641	0.0170371	0.286739
ENSMUSG00000049641	Vgll2	4.20795	3.43078	5.5361	5.73262	3.81937	5.63436	1.81499	0.00109984	0.0388649
ENSMUSG00000015396	Cd83	6.27202	6.87761	7.78685	7.44345	6.57481	7.61515	1.04034	0.00498074	0.121092
ENSMUSG00000027919	Lce1g	5.03488	4.71559	3.0301	3.63837	4.87524	3.33424	-1.541	0.0135679	0.249631
ENSMUSG00000045775	Slc16a5	2.31409	2.34384	0	0	2.32897	0	-2.32897	0.0350429	0.453135
ENSMUSG00000079168	Cd209g	7.69207	8.5135	5.67753	5.86451	8.10278	5.77102	-2.33177	3.5e-10	1.6e-07
ENSMUSG00000034652	Cd300a	6.55406	6.93641	5.45982	5.46811	6.74524	5.46396	-1.28127	0.00283182	0.0787941
ENSMUSG00000045994	B3gat1	2.06292	3.05966	0	0	2.56129	0	-2.56129	0.0129448	0.242711
ENSMUSG00000060572	Mfap2	9.63874	10.2233	8.16865	8.32373	9.93102	8.24619	-1.68483	3.01e-07	5.88e-05
ENSMUSG00000045625	Pigz	5.37586	5.29717	3.40029	3.77874	5.33651	3.58952	-1.747	0.00285646	0.0790718
ENSMUSG00000090066	1110002E22Rik	9.40002	9.60511	8.06948	8.88212	9.50257	8.4758	-1.02677	0.00261482	0.0742894
ENSMUSG00000070436	Serpinh1	12.9623	13.5061	11.4089	11.8544	13.2342	11.6316	-1.60259	0.00163249	0.0526498
ENSMUSG00000034041	Lyl1	7.0015	7.27699	5.42012	4.41685	7.13924	4.91848	-2.22076	9.75e-07	0.000162227
ENSMUSG00000005397	Nid1	11.6127	11.9101	9.95863	10.1434	11.7614	10.051	-1.71038	7.85e-06	0.000874812
ENSMUSG00000043953	Ccrl2	4.84851	5.17226	6.88372	6.71899	5.01038	6.80135	1.79097	4.55e-05	0.00333396
ENSMUSG00000098021	Gm9522	6.01271	5.03549	6.64626	6.86788	5.5241	6.75707	1.23297	0.00658349	0.150772
ENSMUSG00000037337	Map4k1	5.84336	6.46333	4.77004	5.50899	6.15334	5.13952	-1.01383	0.0317703	0.42742
ENSMUSG00000024371	C2	6.57826	7.00212	5.33727	5.38268	6.79019	5.35997	-1.43021	0.00089179	0.0332583
ENSMUSG00000058145	Adamts17	5.50768	6.29378	4.77004	4.85774	5.90073	4.81389	-1.08684	0.022187	0.337871
ENSMUSG00000066361	Serpina3c	8.83131	9.34426	7.36356	8.01149	9.08778	7.68753	-1.40026	3.08e-05	0.00244431
ENSMUSG00000004814	Ccl24	6.6935	7.33642	5.5361	6.27334	7.01496	5.90472	-1.11024	0.00616426	0.143524
ENSMUSG00000084792	1700056N10Rik	2.87905	2.09127	5.42012	5.14396	2.48516	5.28204	2.79688	7.5e-06	0.000849682
ENSMUSG00000069248	Serpinb6e	8.18892	7.75105	10.1604	9.6441	7.96998	9.90224	1.93226	6.59e-09	2.34e-06
ENSMUSG00000000901	Mmp11	7.0015	8.68905	6.7135	5.95607	7.84528	6.33478	-1.51049	4.63e-06	0.000588766
ENSMUSG00000089768	Tmsb15b1	0	0	2.53085	2.26829	0	2.39957	2.39957	0.0106554	0.212151
ENSMUSG00000034990	Otoa	1.37248	1.78489	3.82197	2.60645	1.57869	3.21421	1.63552	0.0253085	0.366668
ENSMUSG00000028435	Aqp3	9.03733	9.03235	10.4501	9.87082	9.03484	10.1604	1.1256	0.000453997	0.0198069
ENSMUSG00000079906	Gm15846	0.843646	1.78489	2.80196	3.30853	1.31427	3.05525	1.74098	0.0431357	0.512345
ENSMUSG00000026786	Apbb1ip	7.76239	8.00108	6.40317	6.68371	7.88173	6.54344	-1.33829	0.000244621	0.0124914
ENSMUSG00000097773	Gm10614	3.28398	3.05966	0	1.82579	3.17182	0.912897	-2.25892	0.0250279	0.363579
ENSMUSG00000035165	Kcne3	5.13615	5.13926	3.40029	4.02415	5.1377	3.71222	-1.42548	0.0168674	0.284414
ENSMUSG00000039146	Ifi44l	6.03036	6.55374	5.00289	3.90666	6.29205	4.45478	-1.83727	0.000382905	0.0175011
ENSMUSG00000041202	Pla2g2d	6.55406	6.61503	5.05567	5.03618	6.58455	5.04593	-1.53862	0.000753686	0.0290186
ENSMUSG00000083805	Gm14848	2.52794	1.78489	5.20333	3.11021	2.15642	4.15677	2.00035	0.000499085	0.0214614
ENSMUSG00000071637	Cebpd	8.25044	7.99648	10.0411	9.76297	8.12346	9.90204	1.77858	9.18e-08	2e-05
ENSMUSG00000053846	Lipg	5.26098	4.04359	6.62894	6.34284	4.65228	6.48589	1.83361	0.000203203	0.0108706
ENSMUSG00000068887	Lce1j	5.7183	5.29717	3.40029	4.32824	5.50773	3.86427	-1.64347	0.00409542	0.104171
ENSMUSG00000101599	Gm20342	6.76902	6.54117	5.33727	5.33799	6.65509	5.33763	-1.31746	0.002745	0.0774171
ENSMUSG00000055567	Unc80	2.71415	2.55872	4.24197	3.90666	2.63643	4.07431	1.43788	0.0327032	0.435429
ENSMUSG00000066800	Rnasel	8.12875	8.5295	7.20904	7.26398	8.32913	7.23651	-1.09262	0.00139985	0.0465917
ENSMUSG00000029861	Fam131b	3.69139	4.11321	2.53085	1.82579	3.9023	2.17832	-1.72398	0.0247172	0.36121
ENSMUSG00000023391	Dlx2	2.52794	2.55872	3.93897	4.32824	2.54333	4.13361	1.59028	0.0186874	0.302471
ENSMUSG00000025243	Slc6a20b	0	0.860214	3.0301	2.60645	0.430107	2.81828	2.38817	0.00846478	0.182145
ENSMUSG00000073176	Zfp449	6.52946	6.69667	5.24937	5.54876	6.61306	5.39906	-1.214	0.00597043	0.140009
ENSMUSG00000034708	Grn	10.7625	11.2635	10.0147	9.93411	11.013	9.9744	-1.03859	0.00285431	0.0790718
ENSMUSG00000074589	4930449A18Rik	5.58136	4.88439	6.74598	7.57443	5.23287	7.16021	1.92733	3.24e-06	0.000440973
ENSMUSG00000026109	Tmeff2	7.12981	7.3935	4.70544	4.97912	7.26166	4.84228	-2.41938	2.69e-08	7.31e-06
ENSMUSG00000033033	Calhm2	7.52785	7.30701	6.0855	6.53326	7.41743	6.30938	-1.10805	0.00383182	0.0990543
ENSMUSG00000021322	Aoah	5.23077	6.06695	3.40029	4.50033	5.64886	3.95031	-1.69854	0.00214584	0.0642132
ENSMUSG00000078507	Aadacl3	8.43399	7.94012	9.1266	10.2482	8.18706	9.68741	1.50036	2.53e-06	0.000368525
ENSMUSG00000042082	Arsb	7.42488	8.04182	6.05989	6.68371	7.73335	6.3718	-1.36155	0.000227515	0.0119112
ENSMUSG00000026675	Hsd17b7	9.80687	9.52596	10.5233	11.6219	9.66641	11.0726	1.40622	3.59e-05	0.00274504
ENSMUSG00000048826	Dact2	6.03036	6.38104	4.56686	5.09108	6.2057	4.82897	-1.37673	0.00447626	0.111234
ENSMUSG00000035948	Acss3	6.77949	7.01126	5.15577	6.09683	6.89538	5.6263	-1.26907	0.00377521	0.0977808
ENSMUSG00000065611	Mir23a	1.37248	2.09127	5.05567	5.50899	1.73188	5.28233	3.55046	7.85e-08	1.72e-05
ENSMUSG00000059326	Csf2ra	8.26914	8.71728	7.31025	7.25199	8.49321	7.28112	-1.21208	0.000360977	0.0167804
ENSMUSG00000019809	Pex3	9.08455	8.60998	9.79946	9.90377	8.84727	9.85162	1.00435	0.00280966	0.0784204
ENSMUSG00000063605	Ccdc102a	7.1216	7.14193	6.13539	6.01403	7.13177	6.07471	-1.05706	0.0080927	0.176391
ENSMUSG00000089542	Gm25835	3.93569	3.05966	4.89116	4.65407	3.49767	4.77262	1.27494	0.0421863	0.506699
ENSMUSG00000004951	Hspb1	11.2444	10.7472	12.2918	11.8608	10.9958	12.0763	1.0805	0.00834948	0.180239
ENSMUSG00000090086	AI480526	6.78989	6.47659	5.15577	4.91971	6.63324	5.03774	-1.5955	0.000437146	0.0192902
ENSMUSG00000046491	C1qtnf2	7.66408	8.25318	6.0855	6.71899	7.95863	6.40224	-1.55639	2.06e-05	0.0018135
ENSMUSG00000064368	mt-Nd6	11.6134	11.2384	13.481	12.7618	11.4259	13.1214	1.6955	0.000506105	0.0216941
ENSMUSG00000097971	Gm26917	10.1624	11.0471	8.40057	8.5463	10.6047	8.47343	-2.13129	2.46e-10	1.16e-07
ENSMUSG00000029272	Sult1e1	2.71415	3.53593	0	1.18429	3.12504	0.592143	-2.53289	0.00822156	0.178191
ENSMUSG00000069805	Fbp1	4.67987	4.04359	3.0301	2.88021	4.36173	2.95515	-1.40658	0.0317199	0.426976
ENSMUSG00000069456	Rdh16	3.85876	2.7457	5.74336	6.17514	3.30223	5.95925	2.65702	2.4e-06	0.000357843
ENSMUSG00000071661	Zbtb3	4.58753	5.17226	3.93897	3.11021	4.87989	3.52459	-1.3553	0.0309031	0.42315
ENSMUSG00000031506	Ptpn7	6.41321	6.65058	4.63782	4.97912	6.5319	4.80847	-1.72343	0.000234531	0.0121371
ENSMUSG00000056130	Ticam2	4.48888	5.13926	3.40029	3.30853	4.81407	3.35441	-1.45966	0.0165382	0.279658
ENSMUSG00000074357	AA386476	2.87905	3.31736	0	1.18429	3.0982	0.592143	-2.50606	0.0106911	0.212151
ENSMUSG00000023159	Psg29	1.37248	2.09127	2.80196	3.90666	1.73188	3.35431	1.62243	0.0310675	0.423694
ENSMUSG00000043993	2900052L18Rik	4.84851	5.10549	3.40029	4.13279	4.977	3.76654	-1.21046	0.0462131	0.535682
ENSMUSG00000076609	Igkc	4.53905	6.08439	4.0472	3.11021	5.31172	3.5787	-1.73302	0.0013533	0.0456095
ENSMUSG00000026589	Sec16b	7.62396	8.02836	5.49847	6.71899	7.82616	6.10873	-1.71744	1.42e-05	0.00134139
ENSMUSG00000108368	RP23-335C3.10	1.75862	1.3954	3.69463	3.11021	1.57701	3.40242	1.82541	0.0178125	0.294379
ENSMUSG00000047045	Tmem164	11.0899	10.8767	12.012	12.6794	10.9833	12.3457	1.36234	0.00122435	0.0422135
ENSMUSG00000041220	Elovl6	12.6128	12.3893	13.7429	13.9153	12.5011	13.8291	1.328	0.0307107	0.421385
ENSMUSG00000092164	Rergl	3.69139	3.63393	5.57278	3.90666	3.66266	4.73972	1.07706	0.0219056	0.336135
ENSMUSG00000024935	Slc1a1	5.99485	5.43949	7.20904	7.07268	5.71717	7.14086	1.42369	0.000511611	0.0218953
ENSMUSG00000031216	Stard8	8.70515	8.99826	7.70661	7.70334	8.8517	7.70498	-1.14673	0.000590803	0.0245385
ENSMUSG00000052336	Cx3cr1	5.34798	6.27871	3.93897	5.24423	5.81335	4.5916	-1.22174	0.0203809	0.320227
ENSMUSG00000037568	Vash2	4.67987	6.04929	4.49224	4.23382	5.36458	4.36303	-1.00155	0.0339636	0.444744
ENSMUSG00000106732	Gm43792	0	0	1.7611	2.60645	0	2.18377	2.18377	0.0203182	0.32021
ENSMUSG00000053560	Ier2	9.29627	8.97507	12.2801	12.1058	9.13567	12.193	3.05728	2.04e-13	2.12e-10
ENSMUSG00000099269	Calm5	4.88776	4.24312	5.95265	5.19496	4.56544	5.57381	1.00837	0.0443691	0.521608
ENSMUSG00000030468	Siglecg	3.85876	4.71559	1.7611	1.82579	4.28718	1.79344	-2.49373	0.000689151	0.0276913
ENSMUSG00000086560	Gm13372	4.38298	3.89338	2.53085	2.88021	4.13818	2.70553	-1.43265	0.0384591	0.480065
ENSMUSG00000045322	Tlr9	4.76666	5.71051	3.0301	4.13279	5.23858	3.58145	-1.65714	0.00469969	0.115825
ENSMUSG00000042622	Maff	7.24008	6.93641	8.96354	9.0985	7.08825	9.03102	1.94277	1.6e-08	4.54e-06
ENSMUSG00000038112	AW551984	6.63703	6.61503	4.89116	3.90666	6.62603	4.39891	-2.22712	8.46e-06	0.000927547
ENSMUSG00000043155	Hpdl	4.48888	4.11321	5.20333	5.58745	4.30105	5.39539	1.09435	0.0425965	0.509107
ENSMUSG00000021670	Hmgcr	10.2317	9.85672	11.2123	11.7177	10.0442	11.465	1.42077	0.000132509	0.00761769
ENSMUSG00000031264	Btk	6.25711	6.50277	5.29399	5.14396	6.37994	5.21897	-1.16097	0.0114308	0.222327
ENSMUSG00000106073	Gm42892	4.99949	4.67012	5.98022	6.61045	4.8348	6.29533	1.46053	0.00165103	0.0531206
ENSMUSG00000028593	9430007A20Rik	4.26868	3.43078	5.71082	5.89568	3.84973	5.80325	1.95352	0.000357799	0.0166615
ENSMUSG00000029755	Dlx5	4.67987	4.41837	6.38266	5.62514	4.54912	6.0039	1.45478	0.0021278	0.0638158
ENSMUSG00000101304	Plet1os	3.39711	2.34384	5.45982	4.57925	2.87048	5.01954	2.14906	0.0004126	0.0185475
ENSMUSG00000027358	Bmp2	6.67117	6.68529	8.01721	7.86956	6.67823	7.94338	1.26515	0.000395667	0.0179673
ENSMUSG00000047854	Stx19	5.58136	4.99917	6.62894	6.55295	5.29027	6.59095	1.30068	0.00377531	0.0977808
ENSMUSG00000013707	Tnfaip8l2	6.88024	7.1667	5.64345	5.73262	7.02347	5.68803	-1.33544	0.00118959	0.0413321
ENSMUSG00000100131	Gm28439	6.14818	5.13926	7.23215	6.9444	5.64372	7.08828	1.44456	0.000737647	0.028699
ENSMUSG00000031722	Hp	11.8911	12.5282	10.583	10.8808	12.2097	10.7319	-1.47779	0.000283451	0.0141004
ENSMUSG00000071506	Tmem139	5.6051	5.51859	6.79337	6.85207	5.56185	6.82272	1.26087	0.00276001	0.0775968
ENSMUSG00000008845	Cd163	10.0927	10.3763	8.11992	8.65504	10.2345	8.38748	-1.84701	5.13e-08	1.24e-05
ENSMUSG00000021701	Plk2	8.73505	8.66607	9.97756	9.76085	8.70056	9.86921	1.16865	0.000354748	0.016548
ENSMUSG00000032495	Lrrc2	5.73991	5.66487	6.48242	7.0997	5.70239	6.79106	1.08867	0.00775393	0.170676
ENSMUSG00000038665	Dgki	4.92597	4.80246	5.67753	6.59153	4.86422	6.13453	1.27031	0.00520168	0.125221
ENSMUSG00000042451	Mybph	7.70311	7.50778	5.5361	5.83265	7.60544	5.68437	-1.92107	1.13e-06	0.000185236
ENSMUSG00000024617	Camk2a	9.36394	9.60964	7.99035	8.62745	9.48679	8.3089	-1.17789	0.000435452	0.019247
ENSMUSG00000028476	Reck	8.84134	9.13634	7.56814	7.90828	8.98884	7.73821	-1.25063	0.000181375	0.00987924
ENSMUSG00000030579	Tyrobp	9.16863	9.45063	8.37484	8.22901	9.30963	8.30192	-1.0077	0.00215673	0.064325
ENSMUSG00000032841	Prr5l	5.50768	5.71051	4.0472	4.57925	5.6091	4.31322	-1.29587	0.0165132	0.279497
ENSMUSG00000029360	Gm9754	1.37248	2.09127	3.22704	3.77874	1.73188	3.50289	1.77101	0.022327	0.339009
ENSMUSG00000030546	Plin1	10.5132	10.6547	7.99711	9.42392	10.5839	8.71051	-1.87341	4.29e-07	7.87e-05
ENSMUSG00000006517	Mvd	8.74577	8.35728	9.63577	9.70035	8.55152	9.66806	1.11653	0.000796909	0.0303907
ENSMUSG00000057191	AB124611	5.53266	5.85976	4.49224	4.85774	5.69621	4.67499	-1.02122	0.0471021	0.541631
ENSMUSG00000023992	Trem2	5.06943	5.26694	3.22704	2.60645	5.16819	2.91674	-2.25144	0.000431853	0.0191241
ENSMUSG00000070609	Gm13177	9.76268	9.92848	11.3119	11.5913	9.84558	11.4516	1.60603	1.38e-05	0.00131368
ENSMUSG00000003227	Edar	4.88776	4.57462	6.36185	5.95607	4.73119	6.15896	1.42777	0.00265536	0.0752036
ENSMUSG00000058248	Kcnh1	3.39711	4.75968	5.20333	5.54876	4.0784	5.37604	1.29765	0.032426	0.432807
ENSMUSG00000019232	Etnppl	5.23077	4.11321	6.79337	6.73631	4.67199	6.76484	2.09285	9.94e-06	0.00101877
ENSMUSG00000012889	Podnl1	3.39711	3.43078	0	1.18429	3.41395	0.592143	-2.8218	0.00299569	0.0817068
ENSMUSG00000108405	RP23-473E20.4	2.52794	2.55872	4.49224	3.48286	2.54333	3.98755	1.44422	0.0233832	0.348891
ENSMUSG00000078490	Cfap74	5.37586	5.6415	2.53085	4.32824	5.50868	3.42954	-2.07914	0.00122737	0.0422636
ENSMUSG00000004730	Adgre1	8.56083	9.33518	7.54064	7.83781	8.94801	7.68922	-1.25878	0.0001003	0.00606344
ENSMUSG00000074194	Zfp791	4.92597	4.57462	6.7135	6.27334	4.7503	6.49342	1.74312	0.000141725	0.00802769
ENSMUSG00000023274	Cd4	5.16838	6.10162	3.69463	4.97912	5.635	4.33688	-1.29812	0.017165	0.288429
ENSMUSG00000022351	Sqle	9.70754	9.337	10.5649	10.7365	9.52227	10.6507	1.12845	0.00112367	0.0395685
ENSMUSG00000064080	Fbln2	10.6226	11.0515	9.50191	9.73308	10.8371	9.61749	-1.21958	0.00038586	0.0176033
ENSMUSG00000105082	Aqp10-ps	2.71415	1.3954	0	0	2.05477	0	-2.05477	0.0495331	0.556677
ENSMUSG00000103088	Pcdhgb6	4.38298	4.88439	2.53085	3.48286	4.63368	3.00685	-1.62683	0.0145341	0.25883
ENSMUSG00000043719	Col6a6	8.16115	8.79877	5.05567	5.54876	8.47996	5.30221	-3.17775	1.9e-16	3.23e-13
ENSMUSG00000058258	Idi1	9.35871	8.79613	10.3347	10.8602	9.07742	10.5974	1.52002	1.07e-05	0.00108214
ENSMUSG00000064360	mt-Nd3	7.0628	6.56621	8.90721	7.81354	6.81451	8.36037	1.54587	2.51e-06	0.000367066
ENSMUSG00000031283	Chrdl1	8.84134	8.64859	7.07484	7.72953	8.74497	7.40218	-1.34278	0.000100903	0.00608625
ENSMUSG00000027996	Sfrp2	8.50828	8.60697	5.10659	5.62514	8.55762	5.36586	-3.19176	1.92e-16	3.23e-13
ENSMUSG00000026969	Fam166a	0	0	2.19671	1.82579	0	2.01125	2.01125	0.0393444	0.48637
ENSMUSG00000056856	Jakmip3	3.02702	2.09127	0	0	2.55914	0	-2.55914	0.0130451	0.243839
ENSMUSG00000031981	Capn9	5.19991	5.71051	3.40029	3.77874	5.45521	3.58952	-1.86569	0.00113002	0.0397232
ENSMUSG00000036896	C1qc	9.88411	10.4318	8.2158	8.41261	10.158	8.31421	-1.84376	3.02e-08	7.99e-06
ENSMUSG00000108738	RP23-335G1.1	5.03488	4.47236	1.7611	3.48286	4.75362	2.62198	-2.13164	0.00297286	0.0813748
ENSMUSG00000061306	Slc38a10	10.9733	11.4287	10.1082	10.2869	11.201	10.1976	-1.00345	0.00479199	0.117339
ENSMUSG00000039131	Gipc2	5.48226	4.57462	6.52047	6.24941	5.02844	6.38494	1.3565	0.00453282	0.112329
ENSMUSG00000069792	Wfdc17	8.37306	8.63682	7.54064	6.89898	8.50494	7.21981	-1.28514	0.000300707	0.014795
ENSMUSG00000025479	Cyp2e1	11.8442	12.2325	10.8274	11.2446	12.0383	11.036	-1.00233	0.0136768	0.250682
ENSMUSG00000080727	C920021L13Rik	4.00872	3.89338	2.53085	2.26829	3.95105	2.39957	-1.55148	0.0358279	0.458044
ENSMUSG00000028641	P3h1	8.80592	9.39581	7.43503	7.74673	9.10086	7.59088	-1.50999	5.12e-06	0.000636556
ENSMUSG00000106558	Gm5552	2.31409	2.34384	4.41354	3.11021	2.32897	3.76187	1.43291	0.0234543	0.349378
ENSMUSG00000037868	Egr2	8.6086	8.78284	10.7703	10.6906	8.69572	10.7305	2.03475	4.24e-09	1.59e-06
ENSMUSG00000078771	Evi2a	7.0967	7.40743	6.25306	6.1495	7.25206	6.20128	-1.05078	0.00681993	0.155041
ENSMUSG00000047638	Nr1h4	2.87905	2.9112	4.77004	3.48286	2.89513	4.12645	1.23132	0.0335118	0.441832
ENSMUSG00000022181	C6	6.34434	7.26939	5.15577	5.33799	6.80686	5.24688	-1.55998	0.000185863	0.0100627
ENSMUSG00000024180	Tmem8	6.24204	7.17487	4.89116	4.793	6.70845	4.84208	-1.86638	2.22e-05	0.00191441
ENSMUSG00000092455	Gm20456	0	0.860214	1.7611	2.88021	0.430107	2.32065	1.89054	0.0427131	0.509571
ENSMUSG00000090256	Alms1-ps1	4.99949	5.26694	3.69463	4.13279	5.13321	3.91371	-1.2195	0.0355669	0.456234
ENSMUSG00000028584	Lrrc38	4.92597	5.59359	3.55496	4.50033	5.25978	4.02765	-1.23213	0.0317911	0.42742
ENSMUSG00000028236	Sdr16c5	8.64914	8.23378	9.33312	9.76719	8.44146	9.55015	1.10869	0.000806385	0.0307087
ENSMUSG00000021390	Ogn	11.1964	11.3031	9.83575	9.82298	11.2497	9.82936	-1.42037	8.22e-05	0.00517744
ENSMUSG00000078506	Gm13124	6.38606	7.19106	7.82536	8.48613	6.78856	8.15575	1.36719	0.000139647	0.00793163
ENSMUSG00000056529	Ptafr	7.43816	8.05515	6.13539	5.89568	7.74665	6.01553	-1.73112	4.21e-06	0.000543174
ENSMUSG00000046959	Slc26a1	3.93569	3.05966	0	1.18429	3.49767	0.592143	-2.90553	0.00145146	0.0478999
ENSMUSG00000036887	C1qa	10.0436	10.5875	8.66544	8.58506	10.3155	8.62525	-1.69028	3.94e-07	7.33e-05
ENSMUSG00000024774	Ankrd22	6.95606	6.73029	7.73115	7.97547	6.84318	7.85331	1.01014	0.00487172	0.118762
ENSMUSG00000040128	Pnrc1	8.83382	8.91785	10.2663	9.87864	8.87584	10.0725	1.19665	0.000239077	0.0122781
ENSMUSG00000017007	Rbpjl	1.75862	1.78489	5.05567	2.88021	1.77175	3.96794	2.19618	0.000206242	0.0110113
ENSMUSG00000102376	Gm37975	3.16121	0	0	0	1.58061	0	-1.58061	0.0352813	0.453978
ENSMUSG00000029819	Npy	2.87905	2.34384	4.63782	3.48286	2.61145	4.06034	1.44889	0.0207082	0.322736
ENSMUSG00000030268	Bcat1	7.95947	8.56099	6.03382	7.00283	8.26023	6.51832	-1.74191	1.98e-06	0.000301326
ENSMUSG00000068889	Lce1e	6.94679	6.55374	4.3303	5.98534	6.75027	5.15782	-1.59245	0.00124086	0.0426193
ENSMUSG00000095419	Gm14328	4.53905	4.62316	5.92455	5.76674	4.5811	5.84564	1.26454	0.0114174	0.222263
ENSMUSG00000059201	Lep	8.68021	7.98724	5.10659	6.95923	8.33373	6.03291	-2.30082	9.26e-09	3.01e-06
ENSMUSG00000083076	Gm11408	4.26868	4.17963	6.59368	5.46811	4.22416	6.0309	1.80674	0.000109675	0.00647059
ENSMUSG00000047867	Gimap6	8.06169	7.85123	9.30069	8.97625	7.95646	9.13847	1.18201	0.000313003	0.0152607
ENSMUSG00000051041	Olfml1	8.20454	8.58569	6.83925	7.12623	8.39512	6.98274	-1.41238	4.84e-05	0.00348624
ENSMUSG00000063611	Gm10134	3.50202	3.97044	2.19671	1.82579	3.73623	2.01125	-1.72498	0.0264804	0.376961
ENSMUSG00000031016	Wee1	6.86064	6.16856	7.5772	7.91591	6.5146	7.74655	1.23195	0.00109116	0.0387334
ENSMUSG00000043903	Gm22	6.78989	7.30701	5.33727	5.66186	7.04845	5.49957	-1.54888	0.000184711	0.0100205
ENSMUSG00000027923	Lce1b	9.14857	8.78284	6.99601	7.81354	8.9657	7.40477	-1.56093	6.2e-06	0.000726239
ENSMUSG00000021094	Dhrs7	10.3024	10.2075	11.2094	11.3754	10.2549	11.2924	1.03746	0.00452811	0.112329
ENSMUSG00000028583	Pdpn	8.07451	8.52632	7.19734	7.2154	8.30041	7.20637	-1.09404	0.0013708	0.0457421
ENSMUSG00000085099	Gm16288	2.06292	0	3.93897	1.18429	1.03146	2.56163	1.53017	0.0290253	0.403809
ENSMUSG00000004098	Col5a3	10.5334	10.8623	9.57152	9.74168	10.6978	9.6566	-1.04125	0.00225084	0.0667624
ENSMUSG00000029413	Naaa	9.12823	9.79185	8.16265	8.3521	9.46004	8.25738	-1.20266	0.000175815	0.00961527
ENSMUSG00000108465	RP23-4H17.4	4.63444	3.97044	0	2.60645	4.30244	1.30323	-2.99922	0.00069341	0.027821
ENSMUSG00000050063	Klk6	6.37229	7.34368	7.94909	8.20433	6.85798	8.07671	1.21873	0.00114695	0.0401091
ENSMUSG00000023467	Tulp2	3.02702	3.31736	5.15577	4.57925	3.17219	4.86751	1.69532	0.00423149	0.106821
ENSMUSG00000050910	Cdr2l	8.2391	8.28747	6.80883	6.81993	8.26328	6.81438	-1.4489	4.35e-05	0.00321306
ENSMUSG00000031349	Nsdhl	8.84882	8.5295	9.5783	9.91713	8.68916	9.74771	1.05855	0.00135842	0.0456154
ENSMUSG00000095913	Gm21844	3.16121	2.09127	1.13407	0	2.62624	0.567037	-2.0592	0.0414876	0.501384
ENSMUSG00000102070	Gm28661	7.54637	7.30701	9.60511	8.60405	7.42669	9.10458	1.67789	1.38e-07	2.88e-05
ENSMUSG00000048834	Vstm2a	4.76666	4.84401	2.19671	3.77874	4.80533	2.98773	-1.8176	0.00989038	0.201408
ENSMUSG00000024011	Pi16	11.7788	11.9484	10.2107	10.1531	11.8636	10.1819	-1.68171	1.58e-05	0.00146017
ENSMUSG00000097536	2610037D02Rik	5.80287	6.03142	3.69463	4.23382	5.91714	3.96423	-1.95292	0.000299223	0.0147489
ENSMUSG00000022371	Col14a1	10.5053	10.9511	8.42083	8.72179	10.7282	8.57131	-2.1569	4.6e-10	1.97e-07
ENSMUSG00000052749	Trim30b	2.52794	2.9112	4.24197	3.90666	2.71957	4.07431	1.35474	0.0442238	0.521138
ENSMUSG00000037411	Serpine1	4.4369	4.99917	9.03757	8.97989	4.71804	9.00873	4.29069	1.23e-27	3.32e-23
ENSMUSG00000015852	Fcrls	8.22384	9.00514	6.95492	6.83609	8.61449	6.89551	-1.71899	4.38e-07	7.98e-05
ENSMUSG00000029330	Cds1	9.87559	9.4422	10.5512	10.8602	9.6589	10.7057	1.04679	0.00272013	0.0768766
ENSMUSG00000024909	Efemp2	7.95947	8.52632	6.79337	6.95923	8.2429	6.8763	-1.3666	8.09e-05	0.00512516
ENSMUSG00000022122	Ednrb	8.4373	8.7586	7.16167	6.89898	8.59795	7.03032	-1.56763	6.56e-06	0.0007656
ENSMUSG00000001865	Cpa3	8.52705	9.49532	7.28837	7.69451	9.01118	7.49144	-1.51975	2.59e-06	0.000376098
ENSMUSG00000026686	Lmx1a	3.93569	4.11321	2.53085	1.82579	4.02445	2.17832	-1.84613	0.0154725	0.268365
ENSMUSG00000029683	Lmod2	7.23248	7.15024	8.83733	9.22967	7.19136	9.0335	1.84214	5.83e-08	1.33e-05
ENSMUSG00000054555	Adam12	6.81046	8.38217	6.31932	6.86788	7.59631	6.5936	-1.00272	0.00120067	0.0416633
ENSMUSG00000097723	Gm26848	2.87905	3.63393	1.13407	1.18429	3.25649	1.15918	-2.09731	0.015743	0.271119
ENSMUSG00000027195	Hsd17b12	11.5186	11.1531	12.6032	12.6718	11.3358	12.6375	1.30166	0.0043324	0.108584
ENSMUSG00000081189	Hspd1-ps4	6.09886	6.89748	5.45982	5.46811	6.49817	5.46396	-1.0342	0.0140522	0.25445
ENSMUSG00000000957	Mmp14	11.813	12.4319	10.5385	10.8562	12.1224	10.6974	-1.42508	0.000389797	0.0177529
ENSMUSG00000089998	Phtf1os	2.87905	2.55872	1.13407	0	2.71888	0.567037	-2.15185	0.0413847	0.50075
ENSMUSG00000032997	Chpf	9.54211	10.1161	8.15662	8.69102	9.82911	8.42382	-1.40528	1.93e-05	0.00172276
ENSMUSG00000032908	Sgpp2	6.96526	7.26174	8.42585	9.26888	7.1135	8.84736	1.73386	2.16e-07	4.29e-05
ENSMUSG00000034640	Tiparp	8.2391	7.98724	10.3118	9.88836	8.11317	10.1001	1.98691	2.76e-09	1.07e-06
ENSMUSG00000025283	Sat1	10.3827	10.0709	12.1688	11.7269	10.2268	11.9479	1.72107	1.15e-05	0.00115434
ENSMUSG00000055148	Klf2	8.35916	7.95442	10.7293	10.2869	8.15679	10.5081	2.35131	8.04e-12	5.86e-09
ENSMUSG00000022899	Slc15a2	4.76666	5.29717	1.7611	2.26829	5.03191	2.01469	-3.01722	1.39e-05	0.00131368
ENSMUSG00000107241	Gm43129	0.843646	0	2.80196	1.82579	0.421823	2.31388	1.89206	0.0425562	0.509051
ENSMUSG00000074811	Hps6	6.27202	6.36686	5.42012	4.85774	6.31944	5.13893	-1.18051	0.0136742	0.250682
ENSMUSG00000050357	Rltpr	3.93569	4.71559	3.40029	1.82579	4.32564	2.61304	-1.7126	0.024048	0.354889
ENSMUSG00000053113	Socs3	9.17855	8.8834	12.8412	12.3637	9.03097	12.6025	3.57148	2.12e-15	2.72e-12
ENSMUSG00000001467	Cyp51	10.7559	10.4804	11.8942	12.242	10.6181	12.0681	1.44997	0.000352829	0.0164869
ENSMUSG00000036381	P2ry14	4.72392	5.6415	4.0472	4.02415	5.18271	4.03568	-1.14703	0.0322989	0.431752
ENSMUSG00000024803	Ankrd1	1.37248	1.3954	3.55496	5.38268	1.38394	4.46882	3.08488	2.43e-06	0.000360042
ENSMUSG00000047631	Apof	2.31409	2.34384	3.82197	4.13279	2.32897	3.97738	1.64842	0.0183266	0.298924
ENSMUSG00000042895	Abra	7.41819	7.78877	8.85232	9.16077	7.60348	9.00655	1.40307	3.08e-05	0.00244431
ENSMUSG00000078350	Smim1	7.39113	7.54605	6.27549	6.59153	7.46859	6.43351	-1.03508	0.00617021	0.143539
ENSMUSG00000030148	Clec4a2	7.01041	7.5648	6.13539	6.06976	7.28761	6.10257	-1.18504	0.00202259	0.0616193
ENSMUSG00000055254	Ntrk2	8.95888	9.31131	7.72302	8.14719	9.1351	7.9351	-1.19999	0.000298977	0.0147489
ENSMUSG00000038521	C1s1	9.45822	9.87186	8.61358	8.3521	9.66504	8.48284	-1.1822	0.000320899	0.0155334
ENSMUSG00000086629	2810403D21Rik	4.84851	4.24312	5.8368	5.46811	4.54581	5.65245	1.10664	0.0331914	0.43911
ENSMUSG00000090582	Gm17024	4.99949	4.88439	6.95492	7.95342	4.94194	7.45417	2.51223	4e-10	1.77e-07
ENSMUSG00000022309	Angpt1	7.69207	7.5013	6.48242	6.32004	7.59668	6.40123	-1.19545	0.00144316	0.0477429
ENSMUSG00000106005	Gm29151	0	0	1.13407	3.30853	0	2.2213	2.2213	0.00571119	0.135075
ENSMUSG00000029231	Pdgfra	9.93066	10.4878	8.58244	9.05775	10.2092	8.82009	-1.38913	2.74e-05	0.0022483
ENSMUSG00000027533	Fabp5	12.0472	11.743	13.334	13.3118	11.8951	13.3229	1.42781	0.00702045	0.158796
ENSMUSG00000026042	Col5a2	12.6902	13.3061	11.2267	11.6813	12.9981	11.454	-1.5441	0.00130374	0.0442155
ENSMUSG00000021384	Susd3	4.80816	4.99917	3.22704	2.60645	4.90367	2.91674	-1.98692	0.00240852	0.0701279
ENSMUSG00000047592	Nxpe5	7.57671	8.29123	6.34074	6.68371	7.93397	6.51222	-1.42174	6.33e-05	0.00426528
ENSMUSG00000022790	Igsf11	3.50202	3.31736	5.20333	4.41685	3.40969	4.81009	1.4004	0.0142273	0.256243
ENSMUSG00000074336	Apoc4	3.02702	3.63393	1.7611	0	3.33047	0.880548	-2.44993	0.0125857	0.238465
ENSMUSG00000026416	Il20	3.39711	2.34384	5.45982	6.57237	2.87048	6.0161	3.14562	1.64e-08	4.62e-06
ENSMUSG00000024486	Hbegf	6.21143	6.39509	9.40607	8.98352	6.30326	9.1948	2.89154	2.54e-16	4.03e-13
ENSMUSG00000072915	Gm12258	7.2995	7.19106	5.57278	5.14396	7.24528	5.35837	-1.88691	7.62e-06	0.000852954
ENSMUSG00000020437	Myo1g	7.82944	8.34648	6.4234	6.57237	8.08796	6.49788	-1.59008	9.02e-06	0.000954271
ENSMUSG00000079343	C1s2	5.26098	5.46634	4.49224	3.77874	5.36366	4.13549	-1.22817	0.0340077	0.444889
ENSMUSG00000026819	Slc25a25	7.95947	7.41434	8.8782	8.97989	7.68691	8.92904	1.24214	0.000281147	0.0140116
ENSMUSG00000068226	Gm6723	2.71415	2.09127	0	0	2.40271	0	-2.40271	0.0250814	0.363963
ENSMUSG00000098531	Mir7041	0	1.3954	2.19671	3.30853	0.6977	2.75262	2.05492	0.0241529	0.355659
ENSMUSG00000024793	Tnfrsf25	7.0628	6.55374	5.64345	5.29187	6.80827	5.46766	-1.34061	0.00167389	0.0536641
ENSMUSG00000038527	C1rl	6.18015	6.10162	3.22704	4.50033	6.14088	3.86369	-2.2772	3.91e-05	0.00294318
ENSMUSG00000049103	Ccr2	8.92862	9.70009	7.11269	7.45396	9.31435	7.28333	-2.03103	1.24e-09	5.08e-07
ENSMUSG00000026177	Slc11a1	6.35838	6.70797	5.20333	4.65407	6.53317	4.9287	-1.60447	0.000635121	0.0259064
ENSMUSG00000026834	Acvr1c	6.56621	6.78465	5.05567	5.92619	6.67543	5.49093	-1.1845	0.00861378	0.184614
ENSMUSG00000003746	Man1a	10.8803	11.1281	9.73821	10.0285	11.0042	9.88338	-1.12084	0.00146001	0.0480058
ENSMUSG00000001773	Folh1	4.00872	3.05966	2.19671	1.18429	3.53419	1.6905	-1.84369	0.0237687	0.353031
ENSMUSG00000027009	Itga4	7.39113	7.72904	6.03382	7.03117	7.56008	6.5325	-1.02759	0.0089774	0.189991
ENSMUSG00000020312	Shc2	8.59384	8.92513	7.39462	7.3225	8.75949	7.35856	-1.40092	3.64e-05	0.00277404
ENSMUSG00000058755	Osm	2.31409	3.19426	3.93897	4.32824	2.75417	4.13361	1.37943	0.0476484	0.546215
ENSMUSG00000086712	AI427809	4.14455	4.67012	3.22704	2.88021	4.40733	3.05362	-1.35371	0.040338	0.493016
ENSMUSG00000017211	Gsdma2	4.53905	6.38104	4.0472	3.48286	5.46005	3.76503	-1.69502	0.000515252	0.0220162
ENSMUSG00000018263	Tbx5	2.87905	3.05966	0	0	2.96935	0	-2.96935	0.00373286	0.0970544
ENSMUSG00000053714	4732471J01Rik	4.53905	4.24312	1.7611	2.60645	4.39108	2.18377	-2.20731	0.00246249	0.0712379
ENSMUSG00000045763	Basp1	7.66408	8.31728	6.4234	6.43059	7.99068	6.42699	-1.56369	1.26e-05	0.00122916
ENSMUSG00000097534	Gm16675	4.80816	5.03549	3.22704	2.26829	4.92183	2.74767	-2.17416	0.00128921	0.043869
ENSMUSG00000024190	Dusp1	11.0671	10.5558	13.6664	13.4878	10.8115	13.5771	2.76564	5.54e-07	9.83e-05
ENSMUSG00000038390	Gpr162	6.28677	6.42277	4.56686	5.29187	6.35477	4.92937	-1.42541	0.00305531	0.0824597
ENSMUSG00000049173	Myoz3	6.90914	6.92678	5.57278	5.92619	6.91796	5.74948	-1.16847	0.00514519	0.12408
ENSMUSG00000078505	Gm436	5.13615	4.36229	7.41497	7.05898	4.74922	7.23697	2.48776	9.62e-09	3.07e-06
ENSMUSG00000005364	Il5ra	2.52794	4.41837	1.7611	1.18429	3.47316	1.47269	-2.00046	0.00593997	0.139507
ENSMUSG00000022346	Myc	8.09142	8.03286	10.6521	10.3361	8.06214	10.4941	2.43194	1.5e-12	1.26e-09
ENSMUSG00000085882	2610507I01Rik	4.00872	3.7257	1.13407	2.60645	3.86721	1.87026	-1.99695	0.0158863	0.272819
ENSMUSG00000060044	Tmem26	5.84336	5.95764	4.94811	4.793	5.9005	4.87055	-1.02995	0.0391392	0.485877
ENSMUSG00000068888	Lce1i	7.15416	6.93641	4.70544	5.54876	7.04529	5.1271	-1.91819	1.37e-05	0.00131091
ENSMUSG00000026712	Mrc1	10.7473	11.4836	8.50864	9.27778	11.1154	8.89321	-2.22221	5.98e-10	2.48e-07
ENSMUSG00000091160	Gm17133	0.843646	2.9112	0	0	1.87742	0	-1.87742	0.0491635	0.555954
ENSMUSG00000047415	Gpr68	6.13193	6.50277	5.29399	5.24423	6.31735	5.26911	-1.04824	0.0214488	0.331216
ENSMUSG00000097417	Gm26669	4.00872	2.9112	5.20333	5.19496	3.45996	5.19915	1.73919	0.00441321	0.110073
ENSMUSG00000039092	Sptlc3	8.8953	8.57339	9.93945	9.99115	8.73435	9.9653	1.23095	0.000221736	0.0116539
ENSMUSG00000073940	Hbb-bt	6.70453	6.29378	9.5161	8.30063	6.49915	8.90836	2.40921	5.2e-13	5e-10
ENSMUSG00000026475	Rgs16	6.30138	6.81631	8.19242	7.31099	6.55884	7.7517	1.19286	0.000533814	0.0226657
ENSMUSG00000017446	C1qtnf1	8.64628	8.76131	7.32107	7.77214	8.7038	7.54661	-1.15719	0.000686399	0.0276219
ENSMUSG00000042817	Flt3	5.7183	6.06695	4.63782	5.03618	5.89262	4.837	-1.05562	0.0337918	0.444215
ENSMUSG00000042124	Lce1f	7.32117	6.93641	5.45982	6.36528	7.12879	5.91255	-1.21624	0.00332322	0.0887136
ENSMUSG00000024912	Fosl1	4.67987	4.57462	7.26614	7.01707	4.62725	7.14161	2.51436	7.73e-09	2.67e-06
ENSMUSG00000095571	Ighv5-17	1.75862	3.31736	0	0	2.53799	0	-2.53799	0.00938281	0.196166
ENSMUSG00000004270	Lpcat3	10.324	10.1569	11.1552	11.4619	10.2404	11.3086	1.06813	0.00350242	0.0924899
ENSMUSG00000047462	A530099J19Rik	5.6051	6.63883	3.69463	4.793	6.12197	4.24381	-1.87815	0.000199853	0.0107365
ENSMUSG00000009731	Kcnd1	4.4369	5.66487	3.55496	3.77874	5.05089	3.66685	-1.38404	0.0105591	0.210884
ENSMUSG00000018339	Gpx3	12.4589	13.1213	11.1999	11.0349	12.7901	11.1174	-1.67273	0.000235588	0.0121451
ENSMUSG00000101249	Gm29216	10.0414	9.86683	11.6273	10.7935	9.95412	11.2104	1.2563	0.000244182	0.0124914
ENSMUSG00000033857	Engase	7.37741	7.62563	5.95265	6.04216	7.50152	5.99741	-1.50411	0.000102711	0.0061677
ENSMUSG00000044749	Abca6	8.04008	8.05072	6.13539	6.57237	8.0454	6.35388	-1.69152	4.54e-06	0.000583141
ENSMUSG00000032718	Mansc1	6.37229	6.74133	7.68164	8.1078	6.55681	7.89472	1.33791	0.000217789	0.0114912
ENSMUSG00000023046	Igfbp6	10.3347	10.4779	9.08277	9.05775	10.4063	9.07026	-1.33606	7.17e-05	0.00472652
ENSMUSG00000032503	Arpp21	5.48226	5.87987	3.82197	4.50033	5.68107	4.16115	-1.51992	0.00514967	0.12408
ENSMUSG00000062345	Serpinb2	10.0726	9.59298	11.414	11.1549	9.8328	11.2844	1.45162	7.12e-05	0.00470574
ENSMUSG00000005413	Hmox1	8.76698	8.62197	7.51259	7.80535	8.69447	7.65897	-1.0355	0.00210431	0.0634635
ENSMUSG00000019817	Plagl1	8.04443	7.92568	6.44334	7.25199	7.98505	6.84767	-1.13739	0.00208377	0.0630558
ENSMUSG00000097170	Gm16982	3.28398	3.53593	1.13407	1.82579	3.40995	1.47993	-1.93002	0.0245563	0.360445
ENSMUSG00000107240	Gm43231	2.71415	1.78489	0	0	2.24952	0	-2.24952	0.0351379	0.453295
ENSMUSG00000103983	Gm20045	6.50442	6.39509	3.93897	4.13279	6.44975	4.03588	-2.41387	1.96e-06	0.000301019
ENSMUSG00000100213	Gm28151	5.06943	4.84401	3.55496	2.88021	4.95672	3.21758	-1.73914	0.00633096	0.146018
ENSMUSG00000022440	C1qtnf6	9.99947	10.5882	8.63107	8.76463	10.2939	8.69785	-1.596	1.41e-06	0.000225715
ENSMUSG00000096221	1500002C15Rik	4.80816	5.07092	3.0301	4.02415	4.93954	3.52713	-1.41241	0.0255141	0.368064
ENSMUSG00000000305	Cdh4	8.51143	8.73671	7.04904	7.71213	8.62407	7.38058	-1.24349	0.000342055	0.016247
ENSMUSG00000070465	Gm9696	6.3997	5.77637	7.33181	7.46439	6.08804	7.3981	1.31007	0.000914035	0.0337979
ENSMUSG00000008318	Relt	5.73991	6.03142	4.14787	5.09108	5.88567	4.61947	-1.26619	0.0164776	0.279239
ENSMUSG00000034226	Rhov	7.50279	7.32179	8.63974	8.25328	7.41229	8.44651	1.03422	0.0020184	0.0616193
ENSMUSG00000087006	Gm13889	5.58136	5.17226	7.12509	6.71899	5.37681	6.92204	1.54524	0.000230466	0.0119958
ENSMUSG00000049532	Sall2	6.11549	6.67381	5.05567	5.19496	6.39465	5.12532	-1.26933	0.00498735	0.121143
ENSMUSG00000106205	C230096K16Rik	4.14455	3.43078	5.8368	5.33799	3.78766	5.58739	1.79973	0.000994312	0.0360816
ENSMUSG00000104737	Gm42937	3.16121	1.3954	4.41354	4.13279	2.2783	4.27317	1.99486	0.00917888	0.193345
ENSMUSG00000008206	Cers4	11.4233	10.8711	12.5284	12.6568	11.1472	12.5926	1.44545	0.00147842	0.0484264
ENSMUSG00000027188	Pamr1	7.10505	6.91708	6.03382	5.38268	7.01106	5.70825	-1.30281	0.00226873	0.0669249
ENSMUSG00000024677	Ms4a6b	7.35657	8.16987	6.55754	6.64754	7.76322	6.60254	-1.16068	0.000888703	0.0332583
ENSMUSG00000096297	Gm23934	0	0	1.13407	3.30853	0	2.2213	2.2213	0.00571119	0.135075
ENSMUSG00000072769	Gm10419	4.26868	4.11321	2.80196	2.26829	4.19095	2.53513	-1.65582	0.0215485	0.332185
ENSMUSG00000064201	Krt2	3.93569	4.04359	5.95265	6.45172	3.98964	6.20218	2.21254	1.06e-05	0.00107875
ENSMUSG00000008384	Sertad1	7.84448	7.73457	9.55099	8.81848	7.78953	9.18473	1.39521	1.25e-05	0.00122222
ENSMUSG00000051243	Islr2	6.43987	6.46333	4.0472	4.32824	6.4516	4.18772	-2.26388	6.17e-06	0.000726239
ENSMUSG00000107997	RP23-336I5.8	3.16121	3.19426	4.89116	4.793	3.17773	4.84208	1.66434	0.00608491	0.141922
ENSMUSG00000026347	Tmem163	0	1.3954	1.7611	3.30853	0.6977	2.53481	1.83711	0.0388494	0.483368
ENSMUSG00000042474	Fcmr	0	0.860214	1.7611	3.11021	0.430107	2.43565	2.00554	0.0247189	0.36121
ENSMUSG00000002266	Zim1	6.21143	6.76315	4.77004	6.01403	6.48729	5.39204	-1.09525	0.02233	0.339009
ENSMUSG00000038508	Gdf15	2.71415	1.78489	5.00289	2.60645	2.24952	3.80467	1.55515	0.00387002	0.0998501
ENSMUSG00000089968	Nckap5los	2.87905	3.31736	1.13407	1.18429	3.0982	1.15918	-1.93902	0.0316771	0.426738
ENSMUSG00000024347	Psd2	4.58753	4.17963	2.80196	1.18429	4.38358	1.99312	-2.39046	0.00249211	0.0718635
ENSMUSG00000029769	Ccdc136	6.73713	7.02938	7.74729	8.3744	6.88326	8.06084	1.17758	0.000710798	0.0280749
ENSMUSG00000020467	Efemp1	10.1372	9.96071	8.7114	8.67763	10.0489	8.69452	-1.35442	4.36e-05	0.00321306
ENSMUSG00000071019	Sdr16c6	12.1609	11.9204	13.3934	13.6868	12.0407	13.5401	1.49942	0.00727927	0.16247
ENSMUSG00000056071	S100a9	5.73991	5.66487	8.7718	8.434	5.70239	8.6029	2.90051	3.42e-15	4.19e-12
ENSMUSG00000004552	Ctse	5.13615	6.06695	4.14787	4.32824	5.60155	4.23805	-1.3635	0.00753854	0.167425
ENSMUSG00000024990	Rbp4	8.938	8.97741	7.29935	7.75525	8.9577	7.5273	-1.4304	2.57e-05	0.00215309
ENSMUSG00000090698	Apold1	6.24204	6.47659	10.2635	10.3016	6.35932	10.2826	3.92323	1.03e-26	9.28e-23
ENSMUSG00000027661	Slc2a10	7.17017	7.44841	6.11066	6.1495	7.30929	6.13008	-1.17921	0.0023931	0.0698025
ENSMUSG00000036446	Lum	12.7731	13.0609	11.7238	11.8702	12.917	11.797	-1.12005	0.0198841	0.318168
ENSMUSG00000065422	Mir221	0.843646	1.3954	3.40029	2.26829	1.11952	2.83429	1.71477	0.0336926	0.44322
ENSMUSG00000068696	Gpr88	2.52794	2.9112	0	0	2.71957	0	-2.71957	0.00942727	0.196166
ENSMUSG00000008153	Clstn3	8.00926	7.7565	8.9215	9.10852	7.88288	9.01501	1.13213	0.000698141	0.0278863
ENSMUSG00000107728	RP23-174M4.3	5.29057	5.20451	6.27549	7.08625	5.24754	6.68087	1.43333	0.00069646	0.0278605
ENSMUSG00000018927	Ccl6	9.76664	9.79052	8.36441	8.2412	9.77858	8.3028	-1.47578	9e-06	0.000954271
ENSMUSG00000104835	Gm5547	3.02702	3.43078	1.7611	1.18429	3.2289	1.47269	-1.75621	0.0460079	0.533763
ENSMUSG00000023191	P3h3	9.15059	9.47232	8.0501	8.10113	9.31145	8.07562	-1.23584	0.000170885	0.00941522
ENSMUSG00000002699	Lcp2	6.77949	7.45513	5.74336	6.06976	7.11731	5.90656	-1.21075	0.00199027	0.0610485
ENSMUSG00000027761	Aadac	9.51573	9.01199	10.8786	10.5261	9.26386	10.7024	1.4385	3.07e-05	0.00244431
ENSMUSG00000040650	Cyp2b23	7.55858	7.08242	8.78749	9.49434	7.3205	9.14091	1.82041	6.63e-08	1.46e-05
ENSMUSG00000005057	Sh2b2	7.60053	7.15024	6.27549	6.38738	7.37538	6.33143	-1.04395	0.0053631	0.128305
ENSMUSG00000038415	Foxq1	4.80816	5.20451	6.15971	6.49307	5.00634	6.32639	1.32005	0.00444265	0.110501
ENSMUSG00000025140	Pycr1	7.59461	8.1493	6.64626	6.66574	7.87195	6.656	-1.21596	0.000629104	0.0256999
ENSMUSG00000029338	Antxr2	9.33583	9.50182	8.28375	8.23512	9.41883	8.25943	-1.1594	0.000431963	0.0191241
ENSMUSG00000015950	Ncf1	7.2701	7.71791	6.31932	6.38738	7.494	6.35335	-1.14065	0.00224466	0.0666524
ENSMUSG00000030154	Klrb1f	5.62846	6.06695	5.15577	4.50033	5.84771	4.82805	-1.01965	0.0483894	0.552315
ENSMUSG00000106517	Gm42634	0	0	2.53085	1.18429	0	1.85757	1.85757	0.0392755	0.48637
ENSMUSG00000043795	Prr33	8.74844	8.62197	7.28837	7.82977	8.6852	7.55907	-1.12614	0.000999446	0.0361955
ENSMUSG00000097425	Vmn1r181	0	0	2.53085	2.60645	0	2.56865	2.56865	0.00569932	0.135075
ENSMUSG00000029718	Pcolce	11.7032	12.2167	10.1858	10.3059	11.9599	10.2458	-1.7141	1.19e-05	0.00119063
ENSMUSG00000100707	Gm28523	3.69139	2.9112	1.7611	0	3.3013	0.880548	-2.42075	0.012678	0.239888
ENSMUSG00000052631	Sh2d6	2.71415	2.9112	0	1.18429	2.81268	0.592143	-2.22053	0.0312379	0.424943
ENSMUSG00000048572	Tmem252	6.95606	6.10162	8.44081	8.00436	6.52884	8.22258	1.69375	3.46e-06	0.000461517
ENSMUSG00000040950	Mgl2	9.60381	10.1945	8.27264	8.21672	9.89915	8.24468	-1.65447	4.79e-07	8.55e-05
ENSMUSG00000102336	Gm37233	4.76666	5.32678	2.80196	4.50033	5.04672	3.65115	-1.39557	0.0384724	0.480065
ENSMUSG00000084087	Gm13650	0.843646	1.3954	3.0301	3.48286	1.11952	3.25648	2.13696	0.00959634	0.197422
ENSMUSG00000020014	Cfap54	4.72392	5.43949	3.82197	3.90666	5.0817	3.86432	-1.21739	0.0305187	0.420248
ENSMUSG00000097252	Gm6634	3.16121	1.78489	4.83187	4.50033	2.47305	4.6661	2.19305	0.00142317	0.0471396
ENSMUSG00000026582	Sele	6.90914	6.87761	8.49914	8.19182	6.89337	8.34548	1.45211	2.7e-05	0.00223252
ENSMUSG00000003721	Insig2	10.2106	10.3176	11.1161	11.5062	10.2641	11.3112	1.04708	0.00402907	0.102774
ENSMUSG00000070501	BC094916	2.71415	3.43078	0	1.18429	3.07246	0.592143	-2.48032	0.0106764	0.212151
ENSMUSG00000031844	Hsd17b2	5.92109	5.59359	7.59514	7.81354	5.75734	7.70434	1.947	4.57e-07	8.21e-05
ENSMUSG00000026904	Slc4a10	4.32696	4.47236	2.80196	2.26829	4.39966	2.53513	-1.86453	0.00825575	0.178645
ENSMUSG00000064337	mt-Rnr1	11.3487	10.5844	13.3084	12.3455	10.9666	12.827	1.86039	5.11e-05	0.00361891
ENSMUSG00000065041	Gm24044	2.06292	3.53593	3.82197	4.72521	2.79943	4.27359	1.47416	0.0366187	0.463234
ENSMUSG00000047822	Gm6484	6.98349	5.23606	3.0301	2.88021	6.10978	2.95515	-3.15463	2.22e-09	8.8e-07
ENSMUSG00000050714	Zbtb26	7.02809	7.02035	5.64345	6.09683	7.02422	5.87014	-1.15408	0.00500953	0.121573
ENSMUSG00000038067	Csf3	0	0	1.7611	2.26829	0	2.01469	2.01469	0.0394112	0.48637
ENSMUSG00000083863	Gm13341	10.3169	9.98529	11.6928	11.1969	10.1511	11.4449	1.29381	0.000396505	0.0179673
ENSMUSG00000026180	Cxcr2	2.06292	1.3954	5.29399	5.54876	1.72916	5.42137	3.69221	1.89e-08	5.26e-06
ENSMUSG00000020363	Gfpt2	8.89289	8.71168	7.06199	7.44345	8.80228	7.25272	-1.54956	6.15e-06	0.000726239
ENSMUSG00000032826	Ank2	8.06598	8.32463	6.57573	7.12623	8.1953	6.85098	-1.34433	0.000168205	0.00933157
ENSMUSG00000018008	Cyth4	8.16914	8.91542	6.53913	6.5133	8.54228	6.52621	-2.01607	8.14e-09	2.71e-06
ENSMUSG00000070547	Mrgprb1	6.52946	7.14193	4.94811	5.14396	6.83569	5.04603	-1.78966	4.19e-05	0.00311486
ENSMUSG00000055675	Kbtbd11	7.7571	8.18611	6.18362	6.57237	7.9716	6.37799	-1.59361	1.31e-05	0.00126687
ENSMUSG00000015947	Fcgr1	5.65145	6.73029	4.70544	4.57925	6.19087	4.64235	-1.54853	0.000776409	0.0297351
ENSMUSG00000090122	Kcne1l	3.16121	3.7257	0	1.82579	3.44345	0.912897	-2.53056	0.00793287	0.173891
ENSMUSG00000066607	6030419C18Rik	6.14818	6.86757	4.77004	5.54876	6.50788	5.1594	-1.34848	0.00279074	0.0780289
ENSMUSG00000073490	AI607873	8.09561	8.3356	6.80883	7.08625	8.2156	6.94754	-1.26807	0.000312458	0.0152607
ENSMUSG00000022894	Adamts5	9.39832	9.62908	8.36441	8.5463	9.5137	8.45536	-1.05835	0.00122111	0.0421557
ENSMUSG00000024621	Csf1r	10.5092	11.1139	9.29521	9.47383	10.8116	9.38452	-1.42703	2.71e-05	0.00223264
ENSMUSG00000022148	Fyb	7.34956	7.54605	5.92455	6.47254	7.4478	6.19854	-1.24926	0.00128671	0.0438589
ENSMUSG00000108239	RP23-171B16.2	0.843646	1.3954	3.69463	2.26829	1.11952	2.98146	1.86194	0.0144715	0.258397
ENSMUSG00000020218	Wif1	6.59021	6.51569	7.69833	7.81354	6.55295	7.75593	1.20299	0.000985158	0.0358459
ENSMUSG00000000078	Klf6	10.324	10.2707	12.8275	12.6947	10.2974	12.7611	2.46372	5.85e-08	1.33e-05
ENSMUSG00000042129	Rassf4	9.41353	9.57767	8.41073	8.34647	9.4956	8.3786	-1.117	0.000683282	0.0276099
ENSMUSG00000021751	Acox2	8.2391	8.49406	9.81485	10.3045	8.36658	10.0597	1.69308	3.65e-07	6.98e-05
ENSMUSG00000041440	Gk5	9.54977	9.14468	10.1284	10.6166	9.34723	10.3725	1.02525	0.00239475	0.0698025
ENSMUSG00000047749	Zc3hav1l	7.34252	7.5648	5.86664	6.40915	7.45366	6.1379	-1.31577	0.000719885	0.0283351
ENSMUSG00000024399	Ltb	5.86319	6.13548	4.63782	5.14396	5.99933	4.89089	-1.10845	0.0248585	0.362484
ENSMUSG00000034591	Slc41a2	6.62547	6.87761	4.94811	5.24423	6.75154	5.09617	-1.65537	0.000207642	0.0110641
ENSMUSG00000029096	Htra3	10.3471	10.8483	8.98411	9.09179	10.5977	9.03795	-1.55975	3.75e-06	0.000489034
ENSMUSG00000082791	Gm4875	5.50768	6.06695	3.0301	4.65407	5.78732	3.84209	-1.94523	0.000974321	0.0355957
ENSMUSG00000023078	Cxcl13	6.57826	5.85976	4.70544	5.03618	6.21901	4.87081	-1.3482	0.0036366	0.0953794
ENSMUSG00000035372	1810055G02Rik	8.20454	8.71448	7.12509	7.64033	8.45951	7.38271	-1.0768	0.00154675	0.0501245
ENSMUSG00000003752	Itpkc	8.03572	7.99186	9.30615	9.06804	8.01379	9.18709	1.1733	0.0003443	0.0162571
ENSMUSG00000060961	Slc4a4	7.71952	8.22594	6.13539	6.40915	7.97273	6.27227	-1.70046	3.39e-06	0.000455602
ENSMUSG00000024598	Fbn2	5.88275	6.57857	4.70544	5.14396	6.23066	4.9247	-1.30596	0.00501692	0.121642
ENSMUSG00000027869	Hsd3b6	7.68094	7.38649	8.97386	9.10852	7.53371	9.04119	1.50747	8.18e-06	0.00090012
ENSMUSG00000031303	Map3k15	4.9632	3.97044	3.40029	2.88021	4.46682	3.14025	-1.32657	0.0330981	0.438573
ENSMUSG00000027952	Pmvk	9.01091	8.75316	9.83197	10.0616	8.88204	9.94676	1.06473	0.00132695	0.0448335
ENSMUSG00000052684	Jun	10.5511	9.80638	14.3915	14.0685	10.1787	14.23	4.05127	2.79e-09	1.07e-06
ENSMUSG00000027656	Wisp2	6.78989	7.05615	5.80632	5.76674	6.92302	5.78653	-1.13649	0.00593598	0.139507
ENSMUSG00000049929	Lpar4	5.58136	5.79768	4.41354	4.85774	5.68952	4.63564	-1.05388	0.0429998	0.511859
ENSMUSG00000101939	Gm28438	6.03036	5.91928	7.53135	6.85207	5.97482	7.19171	1.21689	0.00124968	0.0428677
ENSMUSG00000058022	Adtrp	9.50472	8.96569	10.7484	10.9324	9.23521	10.8404	1.60523	5.61e-06	0.000684582
ENSMUSG00000037366	Pafah2	8.75641	8.39271	9.38044	9.80872	8.57456	9.59458	1.02002	0.00196496	0.0605229
ENSMUSG00000009633	G0s2	7.84448	7.4948	6.4234	6.77034	7.66964	6.59687	-1.07277	0.00333282	0.088794
ENSMUSG00000027611	Procr	7.2995	7.40743	6.4234	5.86451	7.35346	6.14395	-1.20951	0.00247727	0.0715886
ENSMUSG00000016756	Cmah	8.8212	8.90319	7.02277	7.62181	8.8622	7.32229	-1.53991	8.17e-06	0.00090012
ENSMUSG00000026211	Obsl1	8.68579	9.11316	7.37399	7.78052	8.89948	7.57725	-1.32222	8.01e-05	0.00512516
ENSMUSG00000030707	Coro1a	9.13232	9.75829	8.25017	8.16008	9.4453	8.20513	-1.24018	0.000122341	0.00715521
ENSMUSG00000054203	Ifi205	8.75376	9.11316	7.33181	7.74673	8.93346	7.53927	-1.39419	3.5e-05	0.00269697
ENSMUSG00000034707	Gns	10.9104	11.2863	9.78585	10.2038	11.0983	9.99481	-1.10352	0.00192141	0.059735
ENSMUSG00000030598	Fbxo17	5.93989	6.18482	4.56686	5.14396	6.06235	4.85541	-1.20694	0.014649	0.260487
ENSMUSG00000084459	Gm24598	2.87905	3.43078	0	1.82579	3.15491	0.912897	-2.24202	0.0249415	0.363303
ENSMUSG00000070419	Cyp3a57	8.3022	7.88645	9.37266	9.76719	8.09432	9.56992	1.4756	9.69e-06	0.00100106
ENSMUSG00000050808	Muc15	8.40385	8.21411	9.21046	9.46346	8.30898	9.33696	1.02799	0.00179456	0.0567716
ENSMUSG00000063929	Cyp4a32	4.07823	3.05966	5.45982	4.50033	3.56895	4.98008	1.41113	0.0142671	0.256789
ENSMUSG00000107624	RP23-170C11.3	1.37248	0	1.13407	3.48286	0.686242	2.30847	1.62222	0.0388705	0.483407
ENSMUSG00000107804	RP23-62E9.2	2.06292	0.860214	4.14787	4.02415	1.46157	4.08601	2.62444	0.00060813	0.025077
ENSMUSG00000064349	mt-Tc	1.37248	0	3.82197	3.11021	0.686242	3.46609	2.77985	0.00101271	0.0366015
ENSMUSG00000027204	Fbn1	12.2949	12.666	10.6141	10.9805	12.4805	10.7973	-1.68318	9.66e-05	0.00586693
ENSMUSG00000032334	Loxl1	9.71574	10.3074	8.01054	8.12105	10.0116	8.0658	-1.94577	4.81e-09	1.78e-06
ENSMUSG00000025232	Hexa	10.2384	10.7622	9.2842	9.33575	10.5003	9.30997	-1.19031	0.000345855	0.0162739
ENSMUSG00000041117	Ccdc8	7.10505	7.68399	6.18362	6.04216	7.39452	6.11289	-1.28163	0.000767633	0.0294409
ENSMUSG00000081665	Gm15922	4.92597	5.10549	2.19671	3.77874	5.01573	2.98773	-2.02801	0.00301424	0.081865
ENSMUSG00000067610	Klri1	3.69139	4.11321	2.53085	2.26829	3.9023	2.39957	-1.50273	0.0413979	0.50075
ENSMUSG00000100782	Gm28231	2.31409	3.19426	4.70544	4.50033	2.75417	4.60289	1.84872	0.0047907	0.117339
ENSMUSG00000056055	Sag	4.84851	4.71559	6.29757	6.34284	4.78205	6.3202	1.53815	0.00109181	0.0387334
ENSMUSG00000046676	Lce1l	8.03572	7.72904	5.20333	6.47254	7.88238	5.83794	-2.04444	3.38e-07	6.52e-05
ENSMUSG00000028341	Nr4a3	5.84336	6.01333	8.07588	8.07414	5.92834	8.07501	2.14667	7.91e-09	2.67e-06
ENSMUSG00000082932	Cyp2j8	5.88275	5.07092	6.92686	7.34526	5.47683	7.13606	1.65923	8.41e-05	0.00527497
ENSMUSG00000089797	Gm16118	4.00872	3.97044	2.53085	2.26829	3.98958	2.39957	-1.59001	0.0309177	0.42315
ENSMUSG00000042759	Apobr	6.62547	7.3935	5.49847	5.80007	7.00948	5.64927	-1.36022	0.000694514	0.0278239
ENSMUSG00000055172	C1ra	9.78104	10.2085	8.51336	8.3909	9.99476	8.45213	-1.54263	3.12e-06	0.000433762
ENSMUSG00000035279	Ssc5d	7.71407	8.3356	6.66336	6.88351	8.02483	6.77344	-1.2514	0.00034227	0.016247
ENSMUSG00000026193	Fn1	12.8184	13.1015	10.3922	10.5532	12.9599	10.4727	-2.48722	1.4e-07	2.9e-05
ENSMUSG00000083538	Gm16016	1.75862	0.860214	3.93897	2.60645	1.30942	3.27271	1.9633	0.00925054	0.194096
ENSMUSG00000097815	Gm26809	7.15416	7.23856	9.80525	10.2146	7.19636	10.0099	2.81357	4.51e-16	6.75e-13
ENSMUSG00000052125	F730043M19Rik	6.59021	6.27871	5.20333	5.66186	6.43446	5.4326	-1.00186	0.0251867	0.365295
ENSMUSG00000097292	A230107N01Rik	2.87905	3.97044	1.13407	1.82579	3.42474	1.47993	-1.94481	0.016212	0.275951
ENSMUSG00000031604	Msmo1	11.5613	10.9927	12.8318	13.0081	11.277	12.9199	1.64294	0.000684275	0.0276099
ENSMUSG00000028339	Col15a1	11.1492	11.6188	10.2607	10.506	11.384	10.3834	-1.0006	0.00597175	0.140009
ENSMUSG00000027015	Cybrd1	7.01928	7.52065	5.98022	5.73262	7.26996	5.85642	-1.41355	0.000362357	0.0168156
ENSMUSG00000090675	Olfr111	2.31409	3.05966	0	0	2.68687	0	-2.68687	0.00941241	0.196166
ENSMUSG00000062859	Tcp11	3.7775	3.7257	2.19671	2.26829	3.7516	2.2325	-1.5191	0.046442	0.537412
ENSMUSG00000097879	Gm26869	2.87905	3.53593	0	1.82579	3.20749	0.912897	-2.29459	0.0197543	0.316844
ENSMUSG00000001802	Lrp3	7.39113	7.38649	5.49847	6.38738	7.38881	5.94292	-1.44589	0.000376202	0.0172503
ENSMUSG00000081043	Gm11512	3.28398	2.34384	5.15577	2.88021	2.81391	4.01799	1.20408	0.0148511	0.263395
ENSMUSG00000060594	Layn	7.01928	7.24633	5.89589	6.01403	7.1328	5.95496	-1.17785	0.0032336	0.0864924
ENSMUSG00000029380	Cxcl1	2.87905	3.19426	7.54986	7.49525	3.03665	7.52255	4.4859	1.08e-20	4.18e-17
ENSMUSG00000074771	Ankef1	7.03684	7.33642	5.42012	6.43059	7.18663	5.92535	-1.26128	0.00261261	0.0742894
ENSMUSG00000023019	Gpd1	11.1401	11.1107	9.58953	10.3725	11.1254	9.98103	-1.14435	0.00197023	0.060533
ENSMUSG00000028680	Plk3	7.91267	7.72904	9.62707	9.65097	7.82085	9.63902	1.81817	5.76e-08	1.33e-05
ENSMUSG00000039257	Vstm2b	3.7775	5.10549	2.80196	3.11021	4.4415	2.95608	-1.48541	0.0137021	0.250766
ENSMUSG00000091017	Fam71a	0	0	7.29935	6.43059	0	6.86497	6.86497	3.78e-25	2.55e-21
ENSMUSG00000037348	Paqr7	10.9445	10.5432	11.9427	12.1412	10.7439	12.042	1.29808	0.00150867	0.0490458
ENSMUSG00000104467	Gm37660	3.16121	3.31736	5.60855	5.19496	3.23928	5.40176	2.16247	0.000147248	0.00828832
ENSMUSG00000028996	Rbp7	6.30138	6.01333	7.55903	7.03117	6.15736	7.2951	1.13775	0.00252152	0.072479
ENSMUSG00000101955	Gm29376	0.843646	0	3.22704	0	0.421823	1.61352	1.1917	0.0424579	0.508415
ENSMUSG00000079419	Ms4a6c	7.20166	7.89636	5.89589	5.80007	7.54901	5.84798	-1.70103	8.71e-06	0.000941071
ENSMUSG00000089960	Ugt1a1	5.43004	4.57462	6.82412	6.77034	5.00233	6.79723	1.7949	7.76e-05	0.00502655
ENSMUSG00000040152	Thbs1	9.19625	9.62462	11.4867	11.7035	9.41043	11.5951	2.18463	8.31e-09	2.73e-06
ENSMUSG00000044229	Nxpe4	4.20795	4.71559	1.13407	3.48286	4.46177	2.30847	-2.15331	0.00908111	0.191435
ENSMUSG00000052504	Epha3	5.55721	5.79768	4.0472	3.90666	5.67745	3.97693	-1.70052	0.00192308	0.059735
ENSMUSG00000018819	Lsp1	10.0261	10.1985	8.90361	8.97989	10.1123	8.94175	-1.17055	0.000407367	0.0183977
ENSMUSG00000046598	Bdh1	7.1216	6.87761	8.20999	8.16649	6.99961	8.18824	1.18863	0.000707719	0.0280749
ENSMUSG00000011008	Mcoln2	7.32117	7.71791	5.37929	6.29688	7.51954	5.83809	-1.68145	2.79e-05	0.0022758
ENSMUSG00000103343	Gm37052	0	0	0	2.88021	0	1.4401	1.4401	0.039539	0.486559
ENSMUSG00000050321	Neto1	3.93569	2.9112	2.19671	1.18429	3.42345	1.6905	-1.73295	0.0345187	0.449176
ENSMUSG00000089672	Lilr4b	7.0883	7.50778	5.95265	6.29688	7.29804	6.12477	-1.17327	0.00245442	0.0710807
ENSMUSG00000024042	Sik1	9.48086	9.22746	11.3814	11.6712	9.35416	11.5263	2.17213	6.78e-09	2.37e-06
ENSMUSG00000097099	Gm9917	4.4369	4.88439	6.11066	5.73262	4.66064	5.92164	1.261	0.0103717	0.208377
ENSMUSG00000089999	Gm6485	1.37248	2.09127	4.0472	3.30853	1.73188	3.67786	1.94599	0.00835978	0.180317
ENSMUSG00000024331	Dsc2	7.37741	7.4751	8.2388	9.01225	7.42625	8.62553	1.19928	0.00026379	0.0132692
ENSMUSG00000084899	Gm15344	5.29057	4.88439	4.14787	3.63837	5.08748	3.89312	-1.19436	0.0421172	0.50627
ENSMUSG00000042265	Trem1	0.843646	0.860214	3.93897	3.77874	0.85193	3.85886	3.00693	0.000129024	0.00748363
ENSMUSG00000021614	Vcan	9.38295	9.8427	8.22158	8.99436	9.61283	8.60797	-1.00485	0.00271578	0.0768341
ENSMUSG00000069515	Lyz1	9.39322	9.18969	7.54986	7.12623	9.29145	7.33804	-1.95341	1.28e-08	3.83e-06
ENSMUSG00000028597	Gpx7	8.08299	8.71728	7.18555	7.53538	8.40013	7.36047	-1.03966	0.0018687	0.0583822
ENSMUSG00000097324	Mir143hg	2.06292	2.55872	2.80196	4.91971	2.31082	3.86084	1.55001	0.00666224	0.151969
ENSMUSG00000083219	Gm11410	6.45301	6.2009	8.01721	6.80359	6.32695	7.4104	1.08345	0.00109687	0.0388108
ENSMUSG00000015451	C4a	6.30138	7.18298	5.42012	5.66186	6.74218	5.54099	-1.20119	0.003168	0.0850562
ENSMUSG00000010797	Wnt2	6.19587	6.63883	4.41354	3.77874	6.41735	4.09614	-2.32121	5.4e-06	0.000661495
ENSMUSG00000085925	Rtl1	3.69139	4.24312	2.53085	1.18429	3.96725	1.85757	-2.10969	0.00966388	0.198293
ENSMUSG00000042510	AA986860	8.07875	7.841	8.94267	9.03343	7.95988	8.98805	1.02817	0.0020389	0.062046
ENSMUSG00000017929	B4galt5	7.61814	8.03735	6.38266	6.53326	7.82774	6.45796	-1.36978	0.000171905	0.00943709
ENSMUSG00000052837	Junb	10.5648	10.0566	13.5163	13.1843	10.3107	13.3503	3.0396	5.9e-09	2.15e-06
ENSMUSG00000104156	Gm38102	5.4032	4.5244	4.0472	3.63837	4.9638	3.84279	-1.12101	0.0463077	0.536549
ENSMUSG00000090231	Cfb	4.38298	4.71559	3.22704	1.82579	4.54929	2.52642	-2.02287	0.00629368	0.145306
ENSMUSG00000028071	Sh2d2a	4.26868	5.54403	3.55496	3.90666	4.90636	3.73081	-1.17555	0.0280189	0.393871
ENSMUSG00000019883	Echdc1	9.69238	9.35328	10.5009	11.0847	9.52283	10.7928	1.27	0.000229597	0.0119737
ENSMUSG00000013419	Zfp651	9.49681	9.86305	8.62235	8.73477	9.67993	8.67856	-1.00137	0.00204455	0.062148
ENSMUSG00000042092	Lce1c	9.03951	8.8093	6.86905	7.47475	8.92441	7.1719	-1.75251	4.07e-07	7.51e-05
ENSMUSG00000026525	Opn3	6.01271	6.35254	4.89116	5.09108	6.18262	4.99112	-1.19151	0.0119639	0.229719
ENSMUSG00000080768	Gm12219	3.28398	3.31736	0	1.82579	3.30067	0.912897	-2.38777	0.015729	0.271119
ENSMUSG00000025059	Gk	7.80914	7.51423	8.51807	8.81441	7.66168	8.66624	1.00456	0.00295717	0.0810763
ENSMUSG00000031365	Zfp275	7.97322	8.31728	6.89824	7.34526	8.14525	7.12175	-1.0235	0.00346118	0.0914905
ENSMUSG00000101389	Ms4a4a	7.14609	7.33642	5.49847	6.53326	7.24126	6.01586	-1.22539	0.00335267	0.0892347
ENSMUSG00000032315	Cyp1a1	8.62901	8.48752	9.75427	10.1336	8.55827	9.94393	1.38567	2.76e-05	0.00225618
ENSMUSG00000019326	Aoc3	9.63874	9.7745	8.18059	8.9091	9.70662	8.54484	-1.16178	0.000592475	0.0245385
ENSMUSG00000092021	Gbp11	6.70453	7.44841	5.49847	6.22507	7.07647	5.86177	-1.2147	0.00239051	0.0698025
ENSMUSG00000047591	Mafa	5.16838	5.54403	3.55496	4.57925	5.3562	4.0671	-1.2891	0.027282	0.385303
ENSMUSG00000025576	Rbfox3	2.31409	3.43078	1.13407	0	2.87243	0.567037	-2.3054	0.0182012	0.297599
ENSMUSG00000069516	Lyz2	12.6732	13.1401	11.5158	11.4035	12.9067	11.4596	-1.44701	0.00217009	0.0646519
ENSMUSG00000009185	Ccl8	10.7815	11.4047	9.86562	9.96567	11.0931	9.91564	-1.17744	0.000699893	0.0278879
ENSMUSG00000073418	C4b	11.446	11.891	9.89488	10.018	11.6685	9.95642	-1.71209	5.36e-06	0.000660356
ENSMUSG00000015134	Aldh1a3	7.84448	7.63749	6.50157	6.20032	7.74099	6.35095	-1.39004	0.000209196	0.0111249
ENSMUSG00000004707	Ly9	5.92109	6.29378	4.70544	4.793	6.10743	4.74922	-1.35822	0.0053215	0.127536
ENSMUSG00000105245	Gm43076	5.7612	6.78465	4.94811	5.29187	6.27293	5.11999	-1.15294	0.00785171	0.172533
ENSMUSG00000022180	Slc7a8	6.28677	6.79528	4.63782	5.19496	6.54103	4.91639	-1.62464	0.000428307	0.0190876
ENSMUSG00000040061	Plcb2	6.88024	7.1667	5.20333	5.83265	7.02347	5.51799	-1.50548	0.00038297	0.0175011
ENSMUSG00000098728	Gm27336	3.7775	2.7457	1.7611	1.18429	3.2616	1.47269	-1.78891	0.0305003	0.420248
ENSMUSG00000050640	Tmem150c	6.94679	7.19106	5.71082	5.69767	7.06892	5.70425	-1.36468	0.000891838	0.0332583
ENSMUSG00000031444	F10	4.14455	3.89338	2.19671	2.26829	4.01897	2.2325	-1.78646	0.0154624	0.268365
ENSMUSG00000029188	Slc34a2	3.93569	4.36229	5.00289	5.73262	4.14899	5.36776	1.21877	0.021947	0.336259
ENSMUSG00000069893	9930111J21Rik1	4.84851	5.51859	3.55496	3.90666	5.18355	3.73081	-1.45275	0.0109064	0.215232
ENSMUSG00000066364	Serpina3b	11.0364	10.0915	12.3541	12.5967	10.5639	12.4754	1.91145	2.22e-05	0.00191441
ENSMUSG00000105970	Gm43360	2.31409	2.7457	4.3303	4.793	2.52989	4.56165	2.03176	0.00182544	0.0571796
ENSMUSG00000022831	Hcls1	7.8741	8.42044	6.99601	7.08625	8.14727	7.04113	-1.10614	0.00129343	0.0439213
ENSMUSG00000086015	4833417C18Rik	2.52794	2.7457	0	0	2.63682	0	-2.63682	0.0129847	0.243209
ENSMUSG00000108022	RP23-78P7.2	4.92597	2.09127	6.48242	7.11302	3.50862	6.79772	3.2891	9.73e-09	3.07e-06
ENSMUSG00000008496	Pou2f2	4.63444	5.95764	3.55496	4.23382	5.29604	3.89439	-1.40165	0.00710611	0.160063
ENSMUSG00000038642	Ctss	9.96203	10.4284	8.99766	9.10852	10.1952	9.05309	-1.14214	0.000498468	0.0214614
ENSMUSG00000035697	Hmha1	9.26494	9.5945	8.1261	8.1407	9.42972	8.1334	-1.29632	8.04e-05	0.00512516
ENSMUSG00000079012	Serpina3m	4.84851	5.71051	3.82197	3.90666	5.27951	3.86432	-1.4152	0.00969412	0.19831
ENSMUSG00000052305	Hbb-bs	10.4125	10.0186	12.9859	11.5764	10.2155	12.2811	2.06562	1.66e-07	3.37e-05
ENSMUSG00000050592	Fam78a	6.6485	7.06496	4.70544	5.86451	6.85673	5.28497	-1.57176	0.000543018	0.0228923
ENSMUSG00000073555	Gm4951	6.35838	6.85746	5.45982	5.62514	6.60792	5.54248	-1.06544	0.0127158	0.239888
ENSMUSG00000040197	Cd209e	7.16219	7.42806	6.15971	5.66186	7.29513	5.91078	-1.38434	0.000608277	0.025077
ENSMUSG00000031734	Irx3	7.41819	7.44166	8.7196	8.15365	7.42992	8.43663	1.0067	0.00211543	0.0636898
ENSMUSG00000023393	Slc17a9	6.92809	7.215	4.56686	5.42602	7.07155	4.99644	-2.0751	3.03e-06	0.000425526
ENSMUSG00000079013	Serpina3j	10.7379	9.98297	12.1572	12.3054	10.3604	12.2313	1.87087	1.09e-05	0.00109894
ENSMUSG00000017466	Timp2	12.7863	13.2436	11.6954	11.8039	13.015	11.7497	-1.26527	0.00920414	0.193664
ENSMUSG00000034949	Zfr2	7.34956	7.18298	6.18362	6.34284	7.26627	6.26323	-1.00304	0.00943807	0.196166
ENSMUSG00000021187	Tc2n	5.4032	5.10549	6.36185	6.22507	5.25435	6.29346	1.03911	0.0230419	0.346104
ENSMUSG00000030068	Gm20696	0	0	1.13407	2.60645	0	1.87026	1.87026	0.039476	0.48645
ENSMUSG00000035914	Cd276	7.62976	8.10299	6.85423	6.77034	7.86638	6.81229	-1.05409	0.00295299	0.0810763
ENSMUSG00000021127	Zfp36l1	8.85378	8.77211	10.0767	9.69372	8.81295	9.88519	1.07224	0.000911917	0.0337735
ENSMUSG00000010142	Tnfrsf13b	5.62846	6.16856	3.93897	4.72521	5.89851	4.33209	-1.56642	0.00276703	0.0776992
ENSMUSG00000059316	Slc27a4	10.8942	10.5472	11.8778	12.1375	10.7207	12.0077	1.28697	0.00150254	0.0490458
ENSMUSG00000032323	Cyp11a1	5.69636	6.35254	3.82197	4.72521	6.02445	4.27359	-1.75086	0.000742998	0.0287826
ENSMUSG00000028024	Enpep	8.45047	8.58263	7.10018	6.86788	8.51655	6.98403	-1.53252	1.22e-05	0.00121318
ENSMUSG00000026117	Zap70	4.92597	5.13926	2.80196	4.13279	5.03262	3.46738	-1.56524	0.0161563	0.275653
ENSMUSG00000051906	Cd209f	7.27751	8.08577	4.77004	5.09108	7.68164	4.93056	-2.75108	1.7e-11	1.15e-08
ENSMUSG00000044827	Tlr1	5.26098	6.15211	3.55496	4.65407	5.70654	4.10452	-1.60203	0.00303872	0.0821983
ENSMUSG00000044694	2010007H06Rik	3.50202	4.04359	2.19671	1.82579	3.7728	2.01125	-1.76155	0.0223307	0.339009
ENSMUSG00000108573	RP24-399H16.1	4.14455	4.24312	1.7611	3.30853	4.19383	2.53481	-1.65902	0.0334755	0.441569
ENSMUSG00000037211	Spry1	8.10813	8.16987	9.10798	9.21429	8.139	9.16114	1.02214	0.00192544	0.0597395
ENSMUSG00000051379	Flrt3	8.18104	7.78344	9.36222	8.95791	7.98224	9.16007	1.17783	0.000340369	0.0162138
ENSMUSG00000028980	H6pd	8.97263	9.3676	7.59514	8.19809	9.17012	7.89661	-1.2735	0.000142658	0.00806363
ENSMUSG00000034308	Sdr42e1	9.71028	9.58688	10.7967	11.2783	9.64858	11.0375	1.38891	7.82e-05	0.0050478
ENSMUSG00000054196	Cthrc1	7.67534	8.8958	6.89824	6.88351	8.28557	6.89088	-1.39469	1.64e-05	0.00150324
ENSMUSG00000072949	Acot1	9.45005	9.23334	10.6141	10.9107	9.34169	10.7624	1.4207	3.98e-05	0.00297199
ENSMUSG00000070343	Gm10288	5.26098	4.88439	6.25306	6.04216	5.07268	6.14761	1.07493	0.0225113	0.340522
ENSMUSG00000015355	Cd48	7.35657	7.81512	6.15971	6.27334	7.58585	6.21652	-1.36933	0.000262181	0.0132377
ENSMUSG00000078247	Airn	6.33016	6.55374	4.94811	5.66186	6.44195	5.30498	-1.13697	0.0140054	0.253943
ENSMUSG00000059089	Fcgr4	4.38298	5.97644	4.56686	3.30853	5.17971	3.9377	-1.24201	0.0206316	0.322706
ENSMUSG00000044949	Ubtd2	7.73036	8.29872	6.91262	6.88351	8.01454	6.89807	-1.11647	0.00133395	0.0450136
ENSMUSG00000046417	Lrrc75a	6.46604	6.56621	5.64345	4.97912	6.51612	5.31128	-1.20484	0.00979124	0.199842
ENSMUSG00000026574	Dpt	12.5582	12.9443	11.4855	11.2263	12.7512	11.3559	-1.39535	0.00245047	0.0710426
ENSMUSG00000054855	Rnd1	5.31956	5.07092	6.66336	6.47254	5.19524	6.56795	1.37271	0.00196194	0.0605229
ENSMUSG00000020473	Aebp1	12.4704	13.0028	11.0264	11.0531	12.7366	11.0398	-1.69683	0.000164885	0.00920226
ENSMUSG00000069919	Hba-a1	8.01814	7.57718	10.483	9.18305	7.79766	9.833	2.03535	1.1e-10	5.91e-08
ENSMUSG00000021319	Sfrp4	8.80335	8.66607	6.53913	6.17514	8.73471	6.35713	-2.37758	5.08e-11	2.86e-08
ENSMUSG00000000753	Serpinf1	11.5283	11.9478	10.4063	10.404	11.738	10.4052	-1.33287	0.00047085	0.02041
ENSMUSG00000057969	Sema3b	10.4217	10.7472	9.45601	9.50448	10.5845	9.48025	-1.10422	0.00108366	0.0385487
ENSMUSG00000041797	Abca9	9.44348	9.83112	7.80238	8.53149	9.6373	8.16693	-1.47037	1.24e-05	0.0012205
ENSMUSG00000091175	9130204L05Rik	5.7183	6.43642	6.68027	8.44458	6.07736	7.56242	1.48507	7.62e-06	0.000852954
ENSMUSG00000036545	Adamts2	11.7644	12.3277	10.2352	10.6466	12.0461	10.4409	-1.60515	5.58e-05	0.0038895
ENSMUSG00000038418	Egr1	11.1232	10.6576	14.2187	14.0912	10.8904	14.155	3.26457	5.59e-07	9.85e-05
ENSMUSG00000107216	2210412B16Rik	3.69139	3.19426	1.7611	1.18429	3.44282	1.47269	-1.97013	0.020138	0.319953
ENSMUSG00000025202	Scd3	12.2881	11.9961	13.4536	13.7532	12.1421	13.6034	1.46133	0.0104879	0.210086
ENSMUSG00000098589	Gm27353	0.843646	2.9112	0	0	1.87742	0	-1.87742	0.0491635	0.555954
ENSMUSG00000030103	Bhlhe40	8.95657	8.90073	10.4538	10.5495	8.92865	10.5016	1.573	3.58e-06	0.000471169
ENSMUSG00000031438	Rnf128	5.48226	5.51859	6.7135	6.59153	5.50043	6.65252	1.15209	0.00718013	0.161251
ENSMUSG00000026185	Igfbp5	12.9012	13.4856	11.8007	12.2291	13.1934	12.0149	-1.17849	0.0210054	0.326237
ENSMUSG00000024750	Zfand5	9.88411	9.87061	11.0248	10.9949	9.87736	11.0099	1.13251	0.00132037	0.0447236
ENSMUSG00000050211	Pla2g4e	8.14099	8.21411	9.0732	9.93973	8.17755	9.50647	1.32892	3.08e-05	0.00244431
ENSMUSG00000030303	Far2	12.4534	12.1165	13.6822	14.0968	12.2849	13.8895	1.60459	0.00934532	0.195628
ENSMUSG00000031111	Igsf1	4.26868	4.88439	2.80196	0	4.57654	1.40098	-3.17556	0.000343881	0.0162571
ENSMUSG00000037573	Tob1	9.64448	9.24307	10.6338	10.5323	9.44378	10.583	1.13925	0.000930181	0.0342599
ENSMUSG00000024679	Ms4a6d	7.7086	8.34648	6.25306	6.61045	8.02754	6.43175	-1.59579	8.73e-06	0.000941071
ENSMUSG00000026825	Dnm1	9.3622	9.693	8.16265	8.49634	9.5276	8.32949	-1.19811	0.00026341	0.0132692
ENSMUSG00000051457	Spn	6.88024	7.37236	5.60855	5.80007	7.1263	5.70431	-1.42199	0.000430053	0.019112
ENSMUSG00000056185	Snx32	5.95844	5.59359	4.63782	4.793	5.77601	4.71541	-1.06061	0.0350283	0.453135
ENSMUSG00000047889	Serpinb6d	7.68651	8.4101	8.87085	9.80256	8.04831	9.33671	1.2884	7.88e-05	0.00507289
ENSMUSG00000087364	Gm13398	4.76666	4.99917	5.67753	6.20032	4.88291	5.93892	1.05601	0.0280418	0.393988
ENSMUSG00000074280	Gm6166	10.5769	10.3904	11.675	11.8284	10.4836	11.7517	1.26809	0.00106637	0.0380361
ENSMUSG00000058427	Cxcl2	0	0	5.45982	6.59153	0	6.02568	6.02568	2.59e-17	5.82e-14
ENSMUSG00000022150	Dab2	10.0117	10.525	8.97386	9.34142	10.2684	9.15764	-1.11072	0.000755546	0.0290186
ENSMUSG00000056054	S100a8	4.92597	4.71559	7.8776	7.20299	4.82078	7.5403	2.71951	2.37e-11	1.52e-08
ENSMUSG00000106554	Gm43419	1.75862	2.7457	0	0	2.25216	0	-2.25216	0.0349485	0.452802
ENSMUSG00000022534	Mefv	5.16838	5.93859	3.82197	2.88021	5.55348	3.35109	-2.2024	0.000196691	0.0106064
ENSMUSG00000025981	Coq10b	7.41147	7.12518	8.35917	8.44984	7.26833	8.40451	1.13618	0.00101692	0.0366554
ENSMUSG00000106375	Gm43361	2.71415	1.3954	3.93897	4.41685	2.05477	4.17791	2.12314	0.0041055	0.104328
ENSMUSG00000020653	Klf11	7.72495	7.55858	8.90001	8.77723	7.64176	8.83862	1.19686	0.000350699	0.0164444
ENSMUSG00000019960	Dusp6	8.02695	8.32463	9.86192	10.0126	8.17579	9.93728	1.76148	1.47e-07	3.01e-05
ENSMUSG00000063506	Arhgap22	4.38298	3.63393	2.53085	1.82579	4.00845	2.17832	-1.83013	0.0133182	0.246794
ENSMUSG00000027322	Siglec1	8.14504	8.97974	4.24197	5.50899	8.56239	4.87548	-3.68691	6.63e-20	1.79e-16
ENSMUSG00000004473	Clec11a	9.38981	9.82335	7.93507	8.4018	9.60658	8.16844	-1.43814	1.36e-05	0.00131091
ENSMUSG00000093598	A730085K08Rik	4.14455	3.19426	5.00289	5.09108	3.6694	5.04698	1.37758	0.0243094	0.357572
ENSMUSG00000094500	Smim18	0.843646	2.09127	3.69463	2.88021	1.46746	3.28742	1.81996	0.0253574	0.366784
ENSMUSG00000038578	Susd1	6.85074	7.45513	5.5361	6.09683	7.15294	5.81647	-1.33647	0.000839346	0.0316953
ENSMUSG00000041515	Irf8	7.75179	8.42387	6.88372	7.17785	8.08783	7.03079	-1.05704	0.00194754	0.0602172
ENSMUSG00000070323	Mmp27	8.53943	8.5295	7.13739	7.12623	8.53446	7.13181	-1.40266	5.05e-05	0.0035847
ENSMUSG00000020256	Aldh1l2	8.97946	9.59298	6.83925	7.72953	9.28622	7.28439	-2.00183	6.24e-09	2.24e-06
ENSMUSG00000091996	BC049352	1.37248	2.7457	0	0	2.05909	0	-2.05909	0.0492247	0.556005
ENSMUSG00000024675	Ms4a4c	5.43004	5.93859	4.14787	4.85774	5.68431	4.5028	-1.18151	0.0248359	0.362352
ENSMUSG00000090243	Gm16103	0.843646	1.78489	3.69463	2.26829	1.31427	2.98146	1.66719	0.0291419	0.405012
ENSMUSG00000000359	Rem1	5.92109	6.11865	5.00289	5.03618	6.01987	5.01954	-1.00033	0.0385963	0.481329
ENSMUSG00000063903	Klk1	4.00872	4.41837	1.7611	1.82579	4.21355	1.79344	-2.4201	0.00135822	0.0456154
ENSMUSG00000031980	Agt	7.186	7.95915	6.15971	6.1495	7.57258	6.15461	-1.41797	0.000119711	0.00703192
ENSMUSG00000051703	Tmem198	4.76666	4.5244	2.19671	3.48286	4.64553	2.83978	-1.80574	0.00968784	0.19831
ENSMUSG00000051262	Cml3	6.01271	6.26348	4.24197	4.91971	6.13809	4.58084	-1.55726	0.00199284	0.061058
ENSMUSG00000105837	Gm35986	4.26868	4.80246	6.36185	5.80007	4.53557	6.08096	1.54539	0.00140145	0.0465917
ENSMUSG00000082647	Gm14056	2.31409	1.78489	3.55496	3.63837	2.04949	3.59666	1.54718	0.0414668	0.501358
ENSMUSG00000027489	Necab3	4.99949	5.32678	2.53085	3.77874	5.16313	3.1548	-2.00834	0.00178524	0.0566279
ENSMUSG00000029334	Prkg2	6.55406	6.87761	4.49224	4.91971	6.71584	4.70597	-2.00986	1.49e-05	0.00139538
ENSMUSG00000090942	F830016B08Rik	6.4266	6.93641	4.14787	5.42602	6.68151	4.78695	-1.89456	8.26e-05	0.00519246
ENSMUSG00000082383	Gm9670	3.02702	0.860214	0	0	1.94361	0	-1.94361	0.0352334	0.453978
ENSMUSG00000105376	Gm42487	4.20795	4.36229	1.13407	1.18429	4.28512	1.15918	-3.12594	0.000109103	0.00645095
ENSMUSG00000055373	Fut9	0.843646	1.3954	3.22704	3.11021	1.11952	3.16862	2.0491	0.0145289	0.25883
ENSMUSG00000107719	RP23-82I13.5	0.843646	1.78489	1.13407	4.32824	1.31427	2.73116	1.41689	0.00940915	0.196166
ENSMUSG00000027318	Adam33	7.36355	7.40048	5.92455	6.01403	7.38202	5.96929	-1.41273	0.000322567	0.0155582
ENSMUSG00000043398	Gpr135	4.32696	4.30393	1.7611	3.63837	4.31545	2.69973	-1.61571	0.0445205	0.52235
ENSMUSG00000033316	Galnt9	3.39711	4.04359	1.13407	1.18429	3.72035	1.15918	-2.56117	0.00214834	0.0642168
ENSMUSG00000064918	Gm22571	2.71415	2.34384	4.3303	3.77874	2.529	4.05452	1.52553	0.0234501	0.349378
